# Supplementary material for: The Mitogenome of Sedum plumbizincicola (Crassulaceae): Insights into RNA Editing, Lateral Gene Transfer, and Phylogenetic Implications
Source: Biology (Basel). 2022 Nov 13;11(11):1661. doi: 10.3390/biology11111661 (PMC9687357; doi:10.3390/biology11111661)
Supplement: Supplementary file 1 [file biology-11-01661-s001.zip]

Archive with 19 entries (19 files):
- Data S1.zip
- Data S2.zip
- Data S3.zip
- Data S4.zip
- Data S5.zip
- Figure S1.pdf
- Figure S2.pdf
- Figure S3.pdf
- Figure S4.pdf
- Figure S5.pdf
- Figure S6.pdf
- Table S1.xlsx
- Table S2.xlsx
- Table S3.xlsx
- Table S4.xlsx
- Table S5.xlsx
- Table S6.xlsx
- Table S7.xlsx
- Table S8.xlsx
