# Supplementary material for: The Mitogenome of Sedum plumbizincicola (Crassulaceae): Insights into RNA Editing, Lateral Gene Transfer, and Phylogenetic Implications
Source: Biology (Basel). 2022 Nov 13;11(11):1661. doi: 10.3390/biology11111661 (PMC9687357; doi:10.3390/biology11111661)
Supplement: Supplementary file 1 [file biology-11-01661-s001.zip › Table S1.xlsx]

## Sheet: Table S1
Table S1. The accession numbers of species selected in the mitophylogenetic analyses
Family	Species	Accession No.
Crassulaceae	Sedum album	GCA_006409495
Crassulaceae	Sedum plumbizincicola	OP588116
Crassulaceae	Kalanchoe fedtschenkoi	GCA_002312845
Crassulaceae	Bryophyllum daigremontianum	SRR12791731
Crassulaceae	Rhodiola crenulata	SRR5260795
Grossulariaceae	Ribes alpinum	SRR12328976
Grossulariaceae	Ribes rubrum	SRR12328975
Grossulariaceae	Ribes spicatum	SRR12328974
Grossulariaceae	Ribes uva	SRR12328973
Hamamelidaceae	Exbucklandia tonkinensis	SRR7786189
Hamamelidaceae	Hamamelis mollis	SRR7110723
Hamamelidaceae	Loropetalum chinense	SRR13356418
Paeoniaceae	Paeonia anomala	ERR3525038
Paeoniaceae	Paeonia ostii	SRR6476733
Saxifragaceae	Tanakaea radicans	SRR13197184
Saxifragaceae	Heuchera parviflora	KR559021
Malvaceae (outgroup)	Gossypium barbadense	NC_028254
Malvaceae (outgroup)	Gossypium hirsutum	NC_027406
