# Supplementary material for: The Mitogenome of Sedum plumbizincicola (Crassulaceae): Insights into RNA Editing, Lateral Gene Transfer, and Phylogenetic Implications
Source: Biology (Basel). 2022 Nov 13;11(11):1661. doi: 10.3390/biology11111661 (PMC9687357; doi:10.3390/biology11111661)
Supplement: Supplementary file 1 [file biology-11-01661-s001.zip › Table S2.xlsx]

## Sheet: Table S2
Table S2. Sequencing depths of mitogenome and transferred non-core genes.
Gene / Depth	Clean Illumina reads			Corrected ONT reads
	Minimum	Maximun	Average	Minimum	Minimum	Average
MC of mitogenome	1031×	28849×	2512.43×	61×	3562×	280.53×
rps1_nu	110×	160×	132.74×	35×	37×	36.96×
rps2_nu	121×	342×	246.44×	32×	67×	62.62×
rps10_nu	109×	150×	129.15×	22×	23×	22.23×
rps14-1_nu	106×	135×	120.9×	37×	39×	38.87×
rps14-2_nu	111×	137×	123.29×	33×	35×	34.54×
rps19-1_nu	112×	169×	138.55×	47×	49×	48.88×
rps19-2_nu	103×	168×	135.26×	30×	32×	31.99×
rpl2_nu	104×	148×	129.98×	32×	33×	32.23×
sdh3_nu	114×	417×	246.04×	37×	104×	79.5×
