# Supplementary material for: The Mitogenome of Sedum plumbizincicola (Crassulaceae): Insights into RNA Editing, Lateral Gene Transfer, and Phylogenetic Implications
Source: Biology (Basel). 2022 Nov 13;11(11):1661. doi: 10.3390/biology11111661 (PMC9687357; doi:10.3390/biology11111661)
Supplement: Supplementary file 1 [file biology-11-01661-s001.zip › Table S3.xlsx]

## Sheet: Table S3
Table S3. Identified repeats in Sedum plumbizincicola mitogenome.
Indices	Size (bp)	Coordinates
Large dispersed repeat_1	5222	112272-117493 (+)
		168269-173490 (+)
Short dispersed repeat_1	152	66689-66840 (+)
		196995-197146 (+)
Short dispersed repeat_2	94	20131-20224 (+)
		210551-210644 (+)
Short dispersed repeat_3	81	32436-32516 (+)
		106618-106538 (-)
Short dispersed repeat_4	68	108213-108280 (+)
		128440-128507 (+)
Short dispersed repeat_5	49	119588-119636 (+)
		159408-159456 (+)
Short dispersed repeat_6	48	33191-33238 (+)
		96640-96593 (-)
Short dispersed repeat_7	47	33143-33189 (+)
		96688-96642 (-)
Short dispersed repeat_8	43	20226-20268 (+)
		210646-210688 (+)
Short dispersed repeat_9	41	128425-128465 (+)
		183346-183386 (+)
Short dispersed repeat_10	35	68524-68558 (+)
		145856-145890 (+)
Short dispersed repeat_11	32	32506-32537 (+)
		106547-106516 (-)
Short dispersed repeat_12	32	23497-23528 (+)
		39467-39436 (-)
Short dispersed repeat_13	31	7282-7312 (+)
		160266-160236 (-)
Short dispersed repeat_14	30	151358-151329 (-)
		101082-101111 (+)
Short dispersed repeat_15	30	61893-61864 (-)
		37623-37652 (+)
Short dispersed repeat_16	29	137294-137322 (+)
		143608-143580 (-)
Short dispersed repeat_17	29	152761-152733 (-)
		115597-115625 (+)
		171594-171622 (+)
Short dispersed repeat_18	28	50119-50146 (+)
		81516-81489 (-)
Short dispersed repeat_19	28	39589-39616 (+)
		42942-42915 (-)
Short dispersed repeat_20	27	95814-95840 (+)
		210498-210472 (-)
Short dispersed repeat_21	26	202353-202378 (+)
		205874-205899 (+)
Short dispersed repeat_22	26	108213-108238 (+)
		128440-128465 (+)
Short dispersed repeat_23	26	183361-183386 (+)
		923-948 (+)
		201506-201481 (-)
Short dispersed repeat_24	25	123304-123328 (+)
		186515-186539 (+)
Short dispersed repeat_25	25	113437-113461 (+)
		115428-115452 (+)
		169434-169458 (+)
		171425-171449 (+)
Short dispersed repeat_26	25	72697-72721 (+)
		114228-114252 (+)
		170225-170249 (+)
Short dispersed repeat_27	24	113480-113503 (+)
		114837-114814 (-)
		169477-169500 (+)
		170834-170811 (-)
Short tandem repeat_1	18	40914-40949 (+)
Short tandem repeat_2	28	41795-41851 (+)
Short tandem repeat_3	19	97898-97933 (+)
