# Supplementary material for: The Mitogenome of Sedum plumbizincicola (Crassulaceae): Insights into RNA Editing, Lateral Gene Transfer, and Phylogenetic Implications
Source: Biology (Basel). 2022 Nov 13;11(11):1661. doi: 10.3390/biology11111661 (PMC9687357; doi:10.3390/biology11111661)
Supplement: Supplementary file 1 [file biology-11-01661-s001.zip › Table S4.xlsx]

## Sheet: Table S4
Table S4. The information of RNA editing sites
Gene	RNA editing site	codon position	Codon conversion	Amino acid conversion	Conversion type
atp1	1039	1039-1041	CCC→tCC	Pro→Ser	non-synonymous
atp1	1168	1168-1170	CGC→tGC	Arg→Cys	non-synonymous
atp1	1415	1414-1416	CCA→CtA	Pro→Leu	non-synonymous
atp1	1490	1489-1491	CCA→CtA	Pro→Leu	non-synonymous
atp4	15	13-15	TCC→TCt	Ser→Ser	synonymous
atp4	56	55-57	ACA→AtA	Thr→Ile	non-synonymous
atp4	59	58-60	TCT→TtT	Ser→Phe	non-synonymous
atp4	71	70-72	TCA→TtA	Ser→Leu	non-synonymous
atp4	89	88-90	TCA→TtA	Ser→Leu	non-synonymous
atp4	118	118-120	CGT→tGT	Arg→Cys	non-synonymous
atp4	215	214-216	TCG→TtG	Ser→Leu	non-synonymous
atp4	227	226-228	CCC→CtC	Pro→Leu	non-synonymous
atp4	248	247-249	CCT→CtT	Pro→Leu	non-synonymous
atp4	251	250-252	CCG→CtG	Pro→Leu	non-synonymous
atp4	395	394-396	TCA→TtA	Ser→Leu	non-synonymous
atp4	407	406-408	CCA→CtA	Pro→Leu	non-synonymous
atp4	416	415-417	ACT→AtT	Thr→Ile	non-synonymous
atp6	145	145-147	CCA→tCA	Pro→Ser	non-synonymous
atp6	224	223-225	TCA→TtA	Ser→Leu	non-synonymous
atp6	275	274-276	CCG→CtG	Pro→Leu	non-synonymous
atp6	337	337-339	CGC→tGC	Arg→Cys	non-synonymous
atp6	344	343-345	TCG→TtG	Ser→Leu	non-synonymous
atp6	370	370-372	CGT→tGT	Arg→Cys	non-synonymous
atp6	377	376-378	CCC→CtC	Pro→Leu	non-synonymous
atp6	509	508-510	TCA→TtA	Ser→Leu	non-synonymous
atp6	568	568-570	CCT→tCT	Pro→Ser	non-synonymous
atp6	571	571-573	CAT→tAT	His→Tyr	non-synonymous
atp6	593	592-594	TCA→TtA	Ser→Leu	non-synonymous
atp6	635	634-636	TCA→TtA	Ser→Leu	non-synonymous
atp6	707	706-708	CCT→CtT	Pro→Leu	non-synonymous
atp6	743	742-744	CCG→CtG	Pro→Leu	non-synonymous
atp6	764	763-765	TCA→TtA	Ser→Leu	non-synonymous
atp6	772	772-774	CAT→tAT	His→Tyr	non-synonymous
atp6	779	778-780	TCT→TtT	Ser→Phe	non-synonymous
atp6	788	787-789	TCA→TtA	Ser→Leu	non-synonymous
atp6	815	814-816	ACA→AtA	Thr→Ile	non-synonymous
atp6	826	826-828	CAA→tAA	Gln→Stop	non-synonymous
atp8	47	46-48	TCA→TtA	Ser→Leu	non-synonymous
atp8	76, 77	76-78	CCC→ttC	Pro→Phe	non-synonymous
atp8	364	364-366	CCT→tCT	Pro→Ser	non-synonymous
atp8	452	451-453	CCA→CtA	Pro→Leu	non-synonymous
atp9	93	91-93	ATC→ATt	Ile→Ile	synonymous
ccmB	16	16-18	CTG→tTG	Leu→Leu	synonymous
ccmB	28	28-30	CAT→tAT	His→Tyr	non-synonymous
ccmB	43	43-45	CCC→tCC	Pro→Ser	non-synonymous
ccmB	71	70-72	CCA→CtA	Pro→Leu	non-synonymous
ccmB	80	79-81	TCG→TtG	Ser→Leu	non-synonymous
ccmB	128	127-129	TCA→TtA	Ser→Leu	non-synonymous
ccmB	149	148-150	CCG→CtG	Pro→Leu	non-synonymous
ccmB	154	154-156	CGG→tGG	Arg→Trp	non-synonymous
ccmB	160	160-162	CCC→tCC	Pro→Ser	non-synonymous
ccmB	164	163-165	CCG→CtG	Pro→Leu	non-synonymous
ccmB	172	172-174	CCT→tCT	Pro→Ser	non-synonymous
ccmB	179	178-180	CCT→CtT	Pro→Leu	non-synonymous
ccmB	181	181-183	CCC→tCC	Pro→Ser	non-synonymous
ccmB	194	193-195	CCT→CtT	Pro→Leu	non-synonymous
ccmB	286	286-288	CGG→tGG	Arg→Trp	non-synonymous
ccmB	304	304-306	CGT→tGT	Arg→Cys	non-synonymous
ccmB	313	313-315	CGT→tGT	Arg→Cys	non-synonymous
ccmB	324	322-324	CCC→CCt	Pro→Pro	synonymous
ccmB	367	367-369	CGG→tGG	Arg→Trp	non-synonymous
ccmB	380	379-381	CCA→CtA	Pro→Leu	non-synonymous
ccmB	392	391-393	CCG→CtG	Pro→Leu	non-synonymous
ccmB	424	424-426	CGT→tGT	Arg→Cys	non-synonymous
ccmB	428	427-429	TCG→TtG	Ser→Leu	non-synonymous
ccmB	467	466-468	TCG→TtG	Ser→Leu	non-synonymous
ccmB	475, 476	475-477	CCA→ttA	Pro→Leu	non-synonymous
ccmB	485	484-486	TCA→TtA	Ser→Leu	non-synonymous
ccmB	494	493-495	TCA→TtA	Ser→Leu	non-synonymous
ccmB	502, 503	502-504	CCA→ttA	Pro→Leu	non-synonymous
ccmB	512	511-513	TCT→TtT	Ser→Phe	non-synonymous
ccmB	514	514-516	CGT→tGT	Arg→Cys	non-synonymous
ccmB	548	547-549	CCT→CtT	Pro→Leu	non-synonymous
ccmB	551	550-552	TCA→TtA	Ser→Leu	non-synonymous
ccmB	554	553-555	TCG→TtG	Ser→Leu	non-synonymous
ccmB	566	565-567	TCT→TtT	Ser→Phe	non-synonymous
ccmB	569	568-570	TCT→TtT	Ser→Phe	non-synonymous
ccmB	572	571-573	CCG→CtG	Pro→Leu	non-synonymous
ccmB	596	595-597	TCG→TtG	Ser→Leu	non-synonymous
ccmC	76	76-78	CGG→tGG	Arg→Trp	non-synonymous
ccmC	103	103-105	CAT→tAT	His→Tyr	non-synonymous
ccmC	115	115-117	CGG→tGG	Arg→Trp	non-synonymous
ccmC	133	133-135	CTT→tTT	Leu→Phe	non-synonymous
ccmC	161	160-162	CCG→CtG	Pro→Leu	non-synonymous
ccmC	179	178-180	GCG→GtG	Ala→Val	non-synonymous
ccmC	184	184-186	CGG→tGG	Arg→Trp	non-synonymous
ccmC	281	280-282	ACA→AtA	Thr→Ile	non-synonymous
ccmC	299	298-300	TCT→TtT	Ser→Phe	non-synonymous
ccmC	331	331-333	CGG→tGG	Arg→Trp	non-synonymous
ccmC	358	358-360	CGG→tGG	Arg→Trp	non-synonymous
ccmC	395	394-396	TCG→TtG	Ser→Leu	non-synonymous
ccmC	399	397-399	TTC→TTt	Phe→Phe	synonymous
ccmC	400	400-402	CTT→tTT	Leu→Phe	non-synonymous
ccmC	418	418-420	CTG→tTG	Leu→Leu	synonymous
ccmC	436	436-438	CCT→tCT	Pro→Ser	non-synonymous
ccmC	446	445-447	CCG→CtG	Pro→Leu	non-synonymous
ccmC	451	451-453	CCT→tCT	Pro→Ser	non-synonymous
ccmC	458	457-459	TCA→TtA	Ser→Leu	non-synonymous
ccmC	463	463-465	CGT→tGT	Arg→Cys	non-synonymous
ccmC	467	466-468	GCT→GtT	Ala→Val	non-synonymous
ccmC	473	472-474	CCG→CtG	Pro→Leu	non-synonymous
ccmC	521	520-522	TCG→TtG	Ser→Leu	non-synonymous
ccmC	568	568-570	CCT→tCT	Pro→Ser	non-synonymous
ccmC	575	574-576	CCC→CtC	Pro→Leu	non-synonymous
ccmC	605	604-606	TCC→TtC	Ser→Phe	non-synonymous
ccmC	608	607-609	CCC→CtC	Pro→Leu	non-synonymous
ccmC	614	613-615	TCA→TtA	Ser→Leu	non-synonymous
ccmC	619	619-621	CGT→tGT	Arg→Cys	non-synonymous
ccmC	650	649-651	CCT→CtT	Pro→Leu	non-synonymous
ccmC	656	655-657	CCA→CtA	Pro→Leu	non-synonymous
ccmC	673	673-675	CCC→tCC	Pro→Ser	non-synonymous
ccmFC	38	37-39	TCC→TtC	Ser→Phe	non-synonymous
ccmFC	50	49-51	CCT→CtT	Pro→Leu	non-synonymous
ccmFC	52	52-54	CGT→tGT	Arg→Cys	non-synonymous
ccmFC	103	103-105	CCC→tCC	Pro→Ser	non-synonymous
ccmFC	119	118-120	TCT→TtT	Ser→Phe	non-synonymous
ccmFC	122	121-123	TCC→TtC	Ser→Phe	non-synonymous
ccmFC	146	145-147	CCT→CtT	Pro→Leu	non-synonymous
ccmFC	151	151-153	CCT→tCT	Pro→Ser	non-synonymous
ccmFC	160	160-162	CCT→tCT	Pro→Ser	non-synonymous
ccmFC	171	169-171	GTC→GTt	Val→Val	synonymous
ccmFC	301	301-303	CGT→tGT	Arg→Cys	non-synonymous
ccmFC	382	382-384	CGT→tGT	Arg→Cys	non-synonymous
ccmFC	397	397-399	CGT→tGT	Arg→Cys	non-synonymous
ccmFC	878	877-879	TCT→TtT	Ser→Phe	non-synonymous
ccmFC	1139	1138-1140	TCT→TtT	Ser→Phe	non-synonymous
ccmFC	1160	1159-1161	TCG→TtG	Ser→Leu	non-synonymous
ccmFC	1234	1234-1236	CGG→tGG	Arg→Trp	non-synonymous
ccmFC	1259	1258-1260	TCG→TtG	Ser→Leu	non-synonymous
ccmFC	1268	1267-1269	TCG→TtG	Ser→Leu	non-synonymous
ccmFN	38	37-39	CCG→CtG	Pro→Leu	non-synonymous
ccmFN	98	97-99	CCC→CtC	Pro→Leu	non-synonymous
ccmFN	137	136-138	TCG→TtG	Ser→Leu	non-synonymous
ccmFN	142	142-144	CGT→tGT	Arg→Cys	non-synonymous
ccmFN	151	151-153	CCT→tCT	Pro→Ser	non-synonymous
ccmFN	248	247-249	TCA→TtA	Ser→Leu	non-synonymous
ccmFN	256	256-258	CGG→tGG	Arg→Trp	non-synonymous
ccmFN	263	262-264	CCA→CtA	Pro→Leu	non-synonymous
ccmFN	365	364-366	TCG→TtG	Ser→Leu	non-synonymous
ccmFN	372	370-372	TTC→TTt	Phe→Phe	synonymous
ccmFN	708	706-708	CCT→CtT	Pro→Leu	non-synonymous
ccmFN	717	715-717	TCA→TtA	Ser→Leu	non-synonymous
ccmFN	777	775-777	TCA→TtA	Ser→Leu	non-synonymous
ccmFN	789	787-789	CCA→CtA	Pro→Leu	non-synonymous
ccmFN	804	802-804	TCA→TtA	Ser→Leu	non-synonymous
ccmFN	1182	1180-1182	TCG→TtG	Ser→Leu	non-synonymous
ccmFN	1185	1183-1185	CCT→CtT	Pro→Leu	non-synonymous
ccmFN	1265	1264-1266	CGG→tGG	Arg→Trp	non-synonymous
ccmFN	1293	1291-1293	CCA→CtA	Pro→Leu	non-synonymous
ccmFN	1310	1309-1311	CAT→tAT	His→Tyr	non-synonymous
ccmFN	1325	1324-1326	CGG→tGG	Arg→Trp	non-synonymous
ccmFN	1343	1342-1344	CGG→tGG	Arg→Trp	non-synonymous
ccmFN	1376	1375-1377	CGG→tGG	Arg→Trp	non-synonymous
ccmFN	1394	1393-1395	CGT→tGT	Arg→Cys	non-synonymous
ccmFN	1457	1456-1458	CTT→tTT	Leu→Phe	non-synonymous
ccmFN	1461	1459-1461	CCA→CtA	Pro→Leu	non-synonymous
ccmFN	1473	1471-1473	TCA→TtA	Ser→Leu	non-synonymous
ccmFN	1508	1507-1509	CCC→tCC	Pro→Ser	non-synonymous
cob	136	136-138	CCG→tCG	Pro→Ser	non-synonymous
cob	304	304-306	CTC→tTC	Leu→Phe	non-synonymous
cob	343	343-345	CAT→tAT	His→Tyr	non-synonymous
cob	376	376-378	CGG→tGG	Arg→Trp	non-synonymous
cob	425	424-426	ACA→AtA	Thr→Ile	non-synonymous
cob	437	436-438	CCA→CtA	Pro→Leu	non-synonymous
cob	586	586-588	CAT→tAT	His→Tyr	non-synonymous
cob	598	598-600	CTT→tTT	Leu→Phe	non-synonymous
cob	698	697-699	TCT→TtT	Ser→Phe	non-synonymous
cob	733	733-735	CGG→tGG	Arg→Trp	non-synonymous
cob	743	742-744	TCT→TtT	Ser→Phe	non-synonymous
cob	755	754-756	TCT→TtT	Ser→Phe	non-synonymous
cob	826	826-828	CCC→tCC	Pro→Ser	non-synonymous
cob	871	871-873	CAT→tAT	His→Tyr	non-synonymous
cob	926	925-927	CCT→CtT	Pro→Leu	non-synonymous
cob	1000	1000-1002	CAC→tAC	His→Tyr	non-synonymous
cob	1102	1102-1104	CCT→tCT	Pro→Ser	non-synonymous
cox1	196, 197	196-198	CCT→ttT	Pro→Phe	non-synonymous
cox1	242	241-243	TCT→TtT	Ser→Phe	non-synonymous
cox1	254	253-255	TCT→TtT	Ser→Phe	non-synonymous
cox1	452	451-453	TCT→TtT	Ser→Phe	non-synonymous
cox1	515	514-516	TCC→TtC	Ser→Phe	non-synonymous
cox1	551	550-552	TCA→TtA	Ser→Leu	non-synonymous
cox1	590	589-591	CCA→CtA	Pro→Leu	non-synonymous
cox1	668	667-669	TCT→TtT	Ser→Phe	non-synonymous
cox1	715	715-717	CGG→tGG	Arg→Trp	non-synonymous
cox1	746	745-747	CCC→CtC	Pro→Leu	non-synonymous
cox1	860	859-861	TCT→TtT	Ser→Phe	non-synonymous
cox1	868	868-870	CGG→tGG	Arg→Trp	non-synonymous
cox1	1079	1078-1080	CCG→CtG	Pro→Leu	non-synonymous
cox1	1186	1186-1188	CAC→tAC	His→Tyr	non-synonymous
cox1	1259	1258-1260	TCT→TtT	Ser→Phe	non-synonymous
cox1	1274	1273-1275	CCG→CtG	Pro→Leu	non-synonymous
cox1	1405	1405-1407	CGT→tGT	Arg→Cys	non-synonymous
cox1	1433	1432-1434	TCA→TtA	Ser→Leu	non-synonymous
cox1	1499	1498-1500	CCG→CtG	Pro→Leu	non-synonymous
cox2	38	37-39	CCT→CtT	Pro→Leu	non-synonymous
cox2	71	70-72	TCT→TtT	Ser→Phe	non-synonymous
cox2	144	142-144	CTC→CTt	Leu→Leu	synonymous
cox2	161	160-162	TCA→TtA	Ser→Leu	non-synonymous
cox2	163	163-165	CGG→tGG	Arg→Trp	non-synonymous
cox2	253	253-255	CGG→tGG	Arg→Trp	non-synonymous
cox2	278	277-279	CCG→CtG	Pro→Leu	non-synonymous
cox2	379	379-381	CGG→tGG	Arg→Trp	non-synonymous
cox2	443	442-444	ACG→AtG	Thr→Met	non-synonymous
cox2	461	460-462	CCC→CtC	Pro→Leu	non-synonymous
cox2	476	475-477	TCA→TtA	Ser→Leu	non-synonymous
cox2	581	580-582	TCA→TtA	Ser→Leu	non-synonymous
cox2	632	631-633	TCG→TtG	Ser→Leu	non-synonymous
cox2	698	697-699	ACG→AtG	Thr→Met	non-synonymous
cox2	721	721-723	CCT→tCT	Pro→Ser	non-synonymous
cox3	245	244-246	CCT→CtT	Pro→Leu	non-synonymous
cox3	257	256-258	TCT→TtT	Ser→Phe	non-synonymous
cox3	263	262-264	CCG→CtG	Pro→Leu	non-synonymous
cox3	289	289-291	CTT→tTT	Leu→Phe	non-synonymous
cox3	298	298-300	CTT→tTT	Leu→Phe	non-synonymous
cox3	304	304-306	CGG→tGG	Arg→Trp	non-synonymous
cox3	311	310-312	TCT→TtT	Ser→Phe	non-synonymous
cox3	314	313-315	TCT→TtT	Ser→Phe	non-synonymous
cox3	413	412-414	CCT→CtT	Pro→Leu	non-synonymous
cox3	422	421-423	CCT→CtT	Pro→Leu	non-synonymous
cox3	512	511-513	TCA→TtA	Ser→Leu	non-synonymous
cox3	527	526-528	TCC→TtC	Ser→Phe	non-synonymous
cox3	602	601-603	TCC→TtC	Ser→Phe	non-synonymous
cox3	653	652-654	TCG→TtG	Ser→Leu	non-synonymous
cox3	764	763-765	CCA→CtA	Pro→Leu	non-synonymous
matR	152	151-153	TCA→TtA	Ser→Leu	non-synonymous
matR	908	907-909	TCC→TtC	Ser→Phe	non-synonymous
matR	929	928-930	CCT→CtT	Pro→Leu	non-synonymous
matR	949	949-951	CGC→tGC	Arg→Cys	non-synonymous
matR	963	961-963	TAC→TAt	Tyr→Tyr	synonymous
matR	1055	1054-1056	CCA→CtA	Pro→Leu	non-synonymous
matR	1073	1072-1074	TCT→TtT	Ser→Phe	non-synonymous
mttB	2	1-3	CCG→CtG	Pro→Leu	non-synonymous
mttB	40	40-42	CGG→tGG	Arg→Trp	non-synonymous
mttB	88	88-90	CCG→tCG	Pro→Ser	non-synonymous
mttB	104	103-105	TCT→TtT	Ser→Phe	non-synonymous
mttB	107	106-108	CCA→CtA	Pro→Leu	non-synonymous
mttB	154	154-156	CGT→tGT	Arg→Cys	non-synonymous
mttB	178	178-180	CCG→tCG	Pro→Ser	non-synonymous
mttB	238	238-240	CAT→tAT	His→Tyr	non-synonymous
mttB	383	382-384	CCA→CtA	Pro→Leu	non-synonymous
mttB	413	412-414	TCG→TtG	Ser→Leu	non-synonymous
mttB	417	415-417	CTC→CTt	Leu→Leu	synonymous
mttB	473	472-474	TCG→TtG	Ser→Leu	non-synonymous
mttB	517	517-519	CGT→tGT	Arg→Cys	non-synonymous
mttB	524	523-525	CCA→CtA	Pro→Leu	non-synonymous
mttB	530	529-531	CCA→CtA	Pro→Leu	non-synonymous
mttB	481	481-483	CCA→tCA	Pro→Ser	non-synonymous
mttB	586	586-588	CCG→tCG	Pro→Ser	non-synonymous
mttB	643	643-645	CGT→tGT	Arg→Cys	non-synonymous
mttB	680	679-681	TCT→TtT	Ser→Phe	non-synonymous
mttB	689	688-690	TCG→TtG	Ser→Leu	non-synonymous
nad1	2	1-3	ACG→AtG	Thr→Met	non-synonymous
nad1	167	166-168	TCG→TtG	Ser→Leu	non-synonymous
nad1	215	214-216	TCC→TtC	Ser→Phe	non-synonymous
nad1	265	265-267	CGG→tGG	Arg→Trp	non-synonymous
nad1	307	307-309	CTG→tTG	Leu→Leu	synonymous
nad1	376	376-378	CGG→tGG	Arg→Trp	non-synonymous
nad1	401	400-402	TCT→TtT	Ser→Phe	non-synonymous
nad1	436	436-438	CCT→tCT	Pro→Ser	non-synonymous
nad1	490, 492	490-492	CCC→tCt	Pro→Ser	non-synonymous
nad1	493	493-495	CGT→tGT	Arg→Cys	non-synonymous
nad1	500	499-501	TCG→TtG	Ser→Leu	non-synonymous
nad1	536	535-537	TCC→TtC	Ser→Phe	non-synonymous
nad1	571, 573	571-573	CTC→tTt	Leu→Phe	non-synonymous
nad1	580	580-582	CGT→tGT	Arg→Cys	non-synonymous
nad1	635	634-636	TCA→TtA	Ser→Leu	non-synonymous
nad1	683	682-684	TCT→TtT	Ser→Phe	non-synonymous
nad1	725	724-726	CCA→CtA	Pro→Leu	non-synonymous
nad1	743	742-744	CCA→CtA	Pro→Leu	non-synonymous
nad1	755	754-756	CCG→CtG	Pro→Leu	non-synonymous
nad1	779	778-780	TCC→TtC	Ser→Phe	non-synonymous
nad1	898	898-900	CGG→tGG	Arg→Trp	non-synonymous
nad1	909	907-909	TTC→TTt	Phe→Phe	synonymous
nad1	928	928-930	CGG→tGG	Arg→Trp	non-synonymous
nad1	937	937-939	CCC→tCC	Pro→Ser	non-synonymous
nad1	953	952-954	TCA→TtA	Ser→Leu	non-synonymous
nad2	26	25-27	TCC→TtC	Ser→Phe	non-synonymous
nad2	223	223-225	CTT→tTT	Leu→Phe	non-synonymous
nad2	252	250-252	TTC→TTt	Phe→Phe	synonymous
nad2	308	307-309	TCT→TtT	Ser→Phe	non-synonymous
nad2	311	310-312	TCC→TtC	Ser→Phe	non-synonymous
nad2	356	355-357	CCA→CtA	Pro→Leu	non-synonymous
nad2	361	361-363	CCT→tCT	Pro→Ser	non-synonymous
nad2	367	367-369	CGC→tGC	Arg→Cys	non-synonymous
nad2	394	394-396	CAT→tAT	His→Tyr	non-synonymous
nad2	401	400-402	TCA→TtA	Ser→Leu	non-synonymous
nad2	428	427-429	CCT→CtT	Pro→Leu	non-synonymous
nad2	497	496-498	TCG→TtG	Ser→Leu	non-synonymous
nad2	523	523-525	CCC→tCC	Pro→Ser	non-synonymous
nad2	788	787-789	TCT→TtT	Ser→Phe	non-synonymous
nad2	800	799-801	TCA→TtA	Ser→Leu	non-synonymous
nad2	809	808-810	TCT→TtT	Ser→Phe	non-synonymous
nad2	920	919-921	CCT→CtT	Pro→Leu	non-synonymous
nad2	928	928-930	CAT→tAT	His→Tyr	non-synonymous
nad2	958	958-960	CGT→tGT	Arg→Cys	non-synonymous
nad2	962	961-963	ACT→AtT	Thr→Ile	non-synonymous
nad2	1028	1027-1029	TCA→TtA	Ser→Leu	non-synonymous
nad2	1058	1057-1059	TCA→TtA	Ser→Leu	non-synonymous
nad2	1127	1126-1128	TCG→TtG	Ser→Leu	non-synonymous
nad2	1246	1246-1248	CCA→tCA	Pro→Ser	non-synonymous
nad2	1298	1297-1299	GCG→GtG	Ala→Val	non-synonymous
nad2	1400	1399-1401	TCA→TtA	Ser→Leu	non-synonymous
nad2	1403	1402-1404	TCC→TtC	Ser→Phe	non-synonymous
nad2	1408, 1409	1408-1410	CCA→ttA	Pro→Leu	non-synonymous
nad2	1416	1414-1416	CCC→CCt	Pro→Pro	synonymous
nad2	1457	1456-1458	TCA→TtA	Ser→Leu	non-synonymous
nad3	5	4-6	TCA→TtA	Ser→Leu	non-synonymous
nad3	44	43-45	CCG→CtG	Pro→Leu	non-synonymous
nad3	62	61-63	CCA→CtA	Pro→Leu	non-synonymous
nad3	80	79-81	CCA→CtA	Pro→Leu	non-synonymous
nad3	124	124-126	CAC→tAC	His→Tyr	non-synonymous
nad3	137	136-138	TCC→TtC	Ser→Phe	non-synonymous
nad3	146	145-147	TCC→TtC	Ser→Phe	non-synonymous
nad3	208, 209	208-210	CCT→ttT	Pro→Phe	non-synonymous
nad3	215	214-216	CCG→CtG	Pro→Leu	non-synonymous
nad3	230	229-231	TCC→TtC	Ser→Phe	non-synonymous
nad3	247	247-249	CCT→tCT	Pro→Ser	non-synonymous
nad3	251	250-252	CCC→CtC	Pro→Leu	non-synonymous
nad3	266	265-267	CCG→CtG	Pro→Leu	non-synonymous
nad3	275	274-276	TCT→TtT	Ser→Phe	non-synonymous
nad3	344	343-345	TCG→TtG	Ser→Leu	non-synonymous
nad3	349	349-351	CGG→tGG	Arg→Trp	non-synonymous
nad4	50	49-51	CCG→CtG	Pro→Leu	non-synonymous
nad4	74	73-75	ACT→AtT	Thr→Ile	non-synonymous
nad4	77	76-78	CCT→CtT	Pro→Leu	non-synonymous
nad4	84	82-84	TTC→TTt	Phe→Phe	synonymous
nad4	107	106-108	CCG→CtG	Pro→Leu	non-synonymous
nad4	154	154-156	CCC→tCC	Pro→Ser	non-synonymous
nad4	158	157-159	CCT→CtT	Pro→Leu	non-synonymous
nad4	164	163-165	CCT→CtT	Pro→Leu	non-synonymous
nad4	166	166-168	CGG→tGG	Arg→Trp	non-synonymous
nad4	197	196-198	TCT→TtT	Ser→Phe	non-synonymous
nad4	249	247-249	TTG→TTt	Leu→Phe	non-synonymous
nad4	317	316-318	TCA→TtA	Ser→Leu	non-synonymous
nad4	362	361-363	GCA→GtA	Ala→Val	non-synonymous
nad4	368	367-369	TCT→TtT	Ser→Phe	non-synonymous
nad4	376	376-378	CGT→tGT	Arg→Cys	non-synonymous
nad4	403	403-405	CGC→tGC	Arg→Cys	non-synonymous
nad4	416	415-417	CCT→CtT	Pro→Leu	non-synonymous
nad4	433	433-435	CTT→tTT	Leu→Phe	non-synonymous
nad4	436, 437	436-438	CCC→ttC	Pro→Phe	non-synonymous
nad4	449	448-450	TCA→TtA	Ser→Leu	non-synonymous
nad4	608	607-609	TCA→TtA	Ser→Leu	non-synonymous
nad4	659	658-660	TCT→TtT	Ser→Phe	non-synonymous
nad4	767	766-768	CCT→CtT	Pro→Leu	non-synonymous
nad4	836	835-837	TCC→TtC	Ser→Phe	non-synonymous
nad4	856, 857	856-858	CCA→ttA	Pro→Leu	non-synonymous
nad4	887	886-888	TCG→TtG	Ser→Leu	non-synonymous
nad4	896	895-897	TCA→TtA	Ser→Leu	non-synonymous
nad4	977	976-978	CCG→CtG	Pro→Leu	non-synonymous
nad4	1006	1006-1008	CTA→tTA	Leu→Leu	synonymous
nad4	1010	1009-1011	CCG→CtG	Pro→Leu	non-synonymous
nad4	1016	1015-1017	TCA→TtA	Ser→Leu	non-synonymous
nad4	1033	1033-1035	CCT→tCT	Pro→Ser	non-synonymous
nad4	1101	1099-1101	TAC→TAt	Tyr→Tyr	synonymous
nad4	1129	1129-1131	CTC→tTC	Leu→Phe	non-synonymous
nad4	1142	1141-1143	TCC→TtC	Ser→Phe	non-synonymous
nad4	1148	1147-1149	TCT→TtT	Ser→Phe	non-synonymous
nad4	1151	1150-1152	TCC→TtC	Ser→Phe	non-synonymous
nad4	1172	1171-1173	TCA→TtA	Ser→Leu	non-synonymous
nad4	1211	1210-1212	TCA→TtA	Ser→Leu	non-synonymous
nad4	1307	1306-1308	GCG→GtG	Ala→Val	non-synonymous
nad4	1355	1354-1356	CCA→CtA	Pro→Leu	non-synonymous
nad4	1373	1372-1374	TCC→TtC	Ser→Phe	non-synonymous
nad4	1405	1405-1407	CGG→tGG	Arg→Trp	non-synonymous
nad4	1417	1417-1419	CAC→tAC	His→Tyr	non-synonymous
nad4	1433	1432-1434	CCG→CtG	Pro→Leu	non-synonymous
nad4	1438	1438-1440	CGC→tGC	Arg→Cys	non-synonymous
nad4L	2	1-3	ACG→AtG	Thr→Met	non-synonymous
nad4L	36	34-36	ATC→ATt	Ile→Ile	synonymous
nad4L	41	40-42	TCT→TtT	Ser→Phe	non-synonymous
nad4L	55	55-57	CGG→tGG	Arg→Trp	non-synonymous
nad4L	86	85-87	CCT→CtT	Pro→Leu	non-synonymous
nad4L	100	100-102	CCA→tCA	Pro→Ser	non-synonymous
nad4L	110	109-111	TCA→TtA	Ser→Leu	non-synonymous
nad4L	131	130-132	TCG→TtG	Ser→Leu	non-synonymous
nad4L	158	157-159	TCG→TtG	Ser→Leu	non-synonymous
nad4L	179	178-180	TCA→TtA	Ser→Leu	non-synonymous
nad4L	188	187-189	TCA→TtA	Ser→Leu	non-synonymous
nad4L	197	196-198	CCA→CtA	Pro→Leu	non-synonymous
nad4L	281	280-282	TCT→TtT	Ser→Phe	non-synonymous
nad5	155	154-156	TCG→TtG	Ser→Leu	non-synonymous
nad5	242	241-243	CCG→CtG	Pro→Leu	non-synonymous
nad5	272	271-273	TCC→TtC	Ser→Phe	non-synonymous
nad5	358, 359	358-360	CCT→ttT	Pro→Phe	non-synonymous
nad5	374	373-375	CCG→CtG	Pro→Leu	non-synonymous
nad5	398	397-399	TCT→TtT	Ser→Phe	non-synonymous
nad5	539	538-540	CCT→CtT	Pro→Leu	non-synonymous
nad5	548	547-549	TCG→TtG	Ser→Leu	non-synonymous
nad5	553	553-555	CGT→tGT	Arg→Cys	non-synonymous
nad5	598	598-600	CGT→tGT	Arg→Cys	non-synonymous
nad5	608	607-609	GCC→GtC	Ala→Val	non-synonymous
nad5	629	628-630	TCT→TtT	Ser→Phe	non-synonymous
nad5	676	676-678	CTT→tTT	Leu→Phe	non-synonymous
nad5	713	712-714	TCG→TtG	Ser→Leu	non-synonymous
nad5	725	724-726	TCA→TtA	Ser→Leu	non-synonymous
nad5	835	835-837	CCA→tCA	Pro→Ser	non-synonymous
nad5	863	862-864	TCT→TtT	Ser→Phe	non-synonymous
nad5	875	874-876	ACG→AtG	Thr→Met	non-synonymous
nad5	1184	1183-1185	CCA→CtA	Pro→Leu	non-synonymous
nad5	1310	1309-1311	TCA→TtA	Ser→Leu	non-synonymous
nad5	1550	1549-1551	ACC→AtC	Thr→Ile	non-synonymous
nad5	1568	1567-1569	CCG→CtG	Pro→Leu	non-synonymous
nad5	1589	1588-1590	TCT→TtT	Ser→Phe	non-synonymous
nad5	1610	1609-1611	CCC→CtC	Pro→Leu	non-synonymous
nad5	1895	1894-1896	TCA→TtA	Ser→Leu	non-synonymous
nad5	1916	1915-1917	TCT→TtT	Ser→Phe	non-synonymous
nad5	1918	1918-1920	CGT→tGT	Arg→Cys	non-synonymous
nad5	1958	1957-1959	TCG→TtG	Ser→Leu	non-synonymous
nad5	2000	1999-2001	TCA→TtA	Ser→Leu	non-synonymous
nad6	26	25-27	CCA→CtA	Pro→Leu	non-synonymous
nad6	83	82-84	TCG→TtG	Ser→Leu	non-synonymous
nad6	103	103-105	CGC→tGC	Arg→Cys	non-synonymous
nad6	161	160-162	CCA→CtA	Pro→Leu	non-synonymous
nad6	169	169-171	CAT→tAT	His→Tyr	non-synonymous
nad6	191	190-192	TCA→TtA	Ser→Leu	non-synonymous
nad6	463	463-465	CCT→tCT	Pro→Ser	non-synonymous
nad6	569	568-570	TCT→TtT	Ser→Phe	non-synonymous
nad7	44	43-45	TCC→TtC	Ser→Phe	non-synonymous
nad7	77	76-78	TCA→TtA	Ser→Leu	non-synonymous
nad7	137	136-138	TCA→TtA	Ser→Leu	non-synonymous
nad7	200	199-201	TCT→TtT	Ser→Phe	non-synonymous
nad7	209	208-210	TCA→TtA	Ser→Leu	non-synonymous
nad7	224	223-225	ACG→AtG	Thr→Met	non-synonymous
nad7	244	244-246	CAT→tAT	His→Tyr	non-synonymous
nad7	251	250-252	TCA→TtA	Ser→Leu	non-synonymous
nad7	316	316-318	CGT→tGT	Arg→Cys	non-synonymous
nad7	335	334-336	TCA→TtA	Ser→Leu	non-synonymous
nad7	344	343-345	TCA→TtA	Ser→Leu	non-synonymous
nad7	383	382-384	TCA→TtA	Ser→Leu	non-synonymous
nad7	533	532-534	TCC→TtC	Ser→Phe	non-synonymous
nad7	679	679-681	CCA→tCA	Pro→Ser	non-synonymous
nad7	724	724-726	CAT→tAT	His→Tyr	non-synonymous
nad7	734	733-735	TCG→TtG	Ser→Leu	non-synonymous
nad7	739, 740	739-741	CCT→ttT	Pro→Phe	non-synonymous
nad7	769	769-771	CGC→tGC	Arg→Cys	non-synonymous
nad7	836	835-837	CCT→CtT	Pro→Leu	non-synonymous
nad7	926	925-927	TCA→TtA	Ser→Leu	non-synonymous
nad7	944	943-945	CCT→CtT	Pro→Leu	non-synonymous
nad7	973	973-975	CCT→tCT	Pro→Ser	non-synonymous
nad7	1057	1057-1059	CGT→tGT	Arg→Cys	non-synonymous
nad7	1079	1078-1080	TCT→TtT	Ser→Phe	non-synonymous
nad7	1088	1087-1089	TCA→TtA	Ser→Leu	non-synonymous
nad7	1103	1102-1104	TCT→TtT	Ser→Phe	non-synonymous
nad7	1124	1123-1125	TCA→TtA	Ser→Leu	non-synonymous
nad7	1137	1135-1137	GTC→GTt	Val→Val	synonymous
nad7	1166	1165-1167	TCT→TtT	Ser→Phe	non-synonymous
nad9	92	91-93	CCT→CtT	Pro→Leu	non-synonymous
nad9	113	112-114	CCA→CtA	Pro→Leu	non-synonymous
nad9	167	166-168	TCG→TtG	Ser→Leu	non-synonymous
nad9	190	190-192	CAT→tAT	His→Tyr	non-synonymous
nad9	298	298-300	CCG→tCG	Pro→Ser	non-synonymous
nad9	311	310-312	CCA→CtA	Pro→Leu	non-synonymous
nad9	328	328-330	CGG→tGG	Arg→Trp	non-synonymous
nad9	368	367-369	TCC→TtC	Ser→Phe	non-synonymous
nad9	398	397-399	TCA→TtA	Ser→Leu	non-synonymous
nad9	439	439-441	CTT→tTT	Leu→Phe	non-synonymous
nad9	539	538-540	TCT→TtT	Ser→Phe	non-synonymous
rpl5	83	34-36	TCA→TtA	Ser→Leu	non-synonymous
rpl5	101	46-48	CCG→CtG	Pro→Leu	non-synonymous
rpl5	134	58-60	CCG→CtG	Pro→Leu	non-synonymous
rpl5	155	64-66	CAC→tAC	His→Tyr	non-synonymous
rpl5	239	91-93	TCG→TtG	Ser→Leu	non-synonymous
rpl5	314	166-168	CCG→tCG	Pro→Ser	non-synonymous
rpl5	330	316-318	TCG→TtG	Ser→Leu	non-synonymous
rpl5	104	328-330	TCG→TtG	Ser→Leu	non-synonymous
rpl5	232	511-513	CCA→CtA	Pro→Leu	non-synonymous
rpl5	335	514-516	CCG→CtG	Pro→Leu	non-synonymous
rpl10	35	82-84	TCA→TtA	Ser→Leu	non-synonymous
rpl10	47	100-102	TCG→TtG	Ser→Leu	non-synonymous
rpl10	59	133-135	CCA→CtA	Pro→Leu	non-synonymous
rpl10	64	154-156	CCA→CtA	Pro→Leu	non-synonymous
rpl10	92	238-240	TCG→TtG	Ser→Leu	non-synonymous
rpl10	166	313-315	TCA→TtA	Ser→Leu	non-synonymous
rpl10	317	328-330	TAC→TAt	Tyr→Tyr	synonymous
rpl16	329	103-105	ACT→AtT	Thr→Ile	non-synonymous
rpl16	512	232-234	CTC→tTC	Leu→Phe	non-synonymous
rpl16	515	334-336	CCA→CtA	Pro→Leu	non-synonymous
rps3	196	823-825	TCG→TtG	Ser→Leu	non-synonymous
rps3	221	1297-1299	CCG→CtG	Pro→Leu	non-synonymous
rps3	284	1324-1326	CCG→CtG	Pro→Leu	non-synonymous
rps3	56	1435-1437	TCA→TtA	Ser→Leu	non-synonymous
rps3	100	1522-1524	CCT→tCT	Pro→Ser	non-synonymous
rps3	234	1552-1554	TCA→TtA	Ser→Leu	non-synonymous
rps7	287	331-333	TCA→TtA	Ser→Leu	non-synonymous
rps12	824	70-72	TCG→TtG	Ser→Leu	non-synonymous
rps12	1298	100-102	CGC→tGC	Arg→Cys	non-synonymous
rps12	1325	103-105	CCG→CtG	Pro→Leu	non-synonymous
rps12	1436	145-147	CCC→CtC	Pro→Leu	non-synonymous
rps12	1522	196-198	CAC→tAC	His→Tyr	non-synonymous
rps12	1553	220-222	TCG→TtG	Ser→Leu	non-synonymous
rps12	332	283-285	TCC→TtC	Ser→Phe	non-synonymous
rps13	71	55-57	TCA→TtA	Ser→Leu	non-synonymous
rps13	100	100-102	CGT→tGT	Arg→Cys	non-synonymous
rps13	104	232-234	ATC→ATt	Ile→Ile	synonymous
rps13	146	286-288	TCG→TtG	Ser→Leu	non-synonymous
