# Supplementary material for: The Mitogenome of Sedum plumbizincicola (Crassulaceae): Insights into RNA Editing, Lateral Gene Transfer, and Phylogenetic Implications
Source: Biology (Basel). 2022 Nov 13;11(11):1661. doi: 10.3390/biology11111661 (PMC9687357; doi:10.3390/biology11111661)
Supplement: Supplementary file 1 [file biology-11-01661-s001.zip › Table S5.xlsx]

## Sheet: Table S5
Table S5. The ENC, GC3s, GC12, and GC3 values of PCGs before and after RNA editing.
Gene	Before RNA editing				After RNA editing
	ENC	GC3s	GC12	GC3	ENC	GC3s	GC12	GC3
atp1	52.72	0.3327	0.501	0.3471	53.39	0.3327	0.4971	0.3471
atp4	61	0.356	0.4394	0.3788	61	0.3508	0.4091	0.3737
atp6	49.2	0.2943	0.4112	0.3225	52.51	0.2955	0.3764	0.3236
atp8	54.22	0.457	0.3931	0.4843	55.53	0.457	0.3774	0.4843
atp9	52.1	0.2857	0.4795	0.3151	50.9	0.2714	0.4795	0.3014
ccmB	52.77	0.3284	0.4612	0.3447	43.83	0.3131	0.3689	0.3398
ccmC	50.33	0.3303	0.4627	0.3596	47.32	0.3099	0.3947	0.3553
ccmFC	59.74	0.4105	0.468	0.4348	59.33	0.4067	0.4474	0.4325
ccmFN	54.17	0.37	0.4918	0.3897	54.77	0.3621	0.4669	0.3879
cob	52.1	0.2849	0.4555	0.3232	51.91	0.2811	0.4339	0.3232
cox1	54.88	0.3408	0.4668	0.3833	55.63	0.3381	0.4478	0.3833
cox2	51.54	0.308	0.452	0.3346	51.99	0.2898	0.425	0.3308
cox3	54.83	0.2996	0.4831	0.3472	54.72	0.2967	0.4548	0.3472
matR	57.87	0.5614	0.4898	0.5714	56.95	0.5587	0.4822	0.5689
mttB	56.18	0.416	0.4518	0.4363	57.3	0.4096	0.4151	0.4324
nad1	50.32	0.2654	0.4785	0.3015	46.73	0.2434	0.4416	0.2923
nad2	53.1	0.3098	0.4283	0.3381	52.85	0.3056	0.3986	0.334
nad3	46.71	0.3304	0.4492	0.3644	47.84	0.3243	0.3772	0.3644
nad4	53.66	0.3347	0.4415	0.3657	49.56	0.3255	0.396	0.3596
nad4L	46.05	0.2553	0.4	0.3	46.58	0.2283	0.34	0.29
nad5	52.11	0.3144	0.4366	0.3522	51.34	0.3133	0.4142	0.3522
nad6	52.9	0.3385	0.3878	0.3805	50.82	0.3385	0.3683	0.3805
nad7	49.95	0.2872	0.5038	0.3198	48.56	0.2827	0.467	0.3173
nad9	61	0.3297	0.4764	0.3579	59.47	0.326	0.4474	0.3579
rpl5	60.72	0.382	0.4406	0.4054	60.07	0.382	0.4135	0.4054
rpl10	55.18	0.359	0.4691	0.3827	53.09	0.3526	0.4506	0.3765
rpl16	53.55	0.2681	0.5348	0.2986	49.68	0.2681	0.5243	0.2986
rps3	58.44	0.4198	0.4261	0.4381	58.35	0.4198	0.4206	0.4381
rps7	56.55	0.3546	0.4527	0.3851	53.32	0.3546	0.4494	0.3851
rps12	47.37	0.3171	0.516	0.328	50.04	0.3171	0.488	0.328
rps13	39.09	0.2281	0.444	0.2414	38.15	0.2193	0.4311	0.2328
Overall	54.96	0.3457	0.4588	0.3733	54.32	0.3405	0.4322	0.371
