# Supplementary material for: The Mitogenome of Sedum plumbizincicola (Crassulaceae): Insights into RNA Editing, Lateral Gene Transfer, and Phylogenetic Implications
Source: Biology (Basel). 2022 Nov 13;11(11):1661. doi: 10.3390/biology11111661 (PMC9687357; doi:10.3390/biology11111661)
Supplement: Supplementary file 1 [file biology-11-01661-s001.zip › Table S6.xlsx]

## Sheet: Table S6
Table S6. The hit results of flanking regions of ONT reads across the transferred sequence.
ID of ONT read (identified with MTPT3)	Size (bp)	Left FR hit to mitogenome	Right FR hit to mitogenome	Left FR hit to plastome	Right FR hit to plastome
90d4eca3-e5a3-423d-aac6-df9bbc5bf9ab	78542	Yes	Yes	No	No
14ab6a39-65ff-44c5-af85-2f3eed511b85	78010	Yes	Yes	No	No
1fdba54f-d8c5-44a5-be7e-993a776cdf98	74650	Yes	Yes	No	No
32f2e093-15c0-43d4-8980-e6a2d46be3ce	62619	Yes	Yes	No	No
26e9d0b9-e34f-44ae-a8c4-6bbfbac3ecfb	74940	Yes	Yes	No	No
a1a283bf-59f8-4850-b358-36db011f5fe2	30205	Yes	Yes	No	No
8b4e1ac2-988d-41d3-8531-c9c673da2e9b	24293	Yes	Yes	No	No
59b932ef-4c37-49db-a848-4d4e1ed25019	18308	Yes	Yes	No	No
325fd766-2741-40f6-96b9-fd6311c0f4de	27724	Yes	Yes	No	No
3a3e5e44-173d-4339-a0a0-8696492ea32d	62482	Yes	Yes	No	No
4ce22d10-b7ef-497a-abd2-3de36d2e5fd9	31757	Yes	Yes	No	No
03203a59-ae38-4887-8640-ca362bf4abdc	25833	Yes	Yes	No	No
e0809b09-6794-44c0-8982-dc16d231ed12	26994	Yes	Yes	No	No
7df1b817-9ab6-42d8-b8c3-8c8e6718f750	18957	Yes	Yes	No	No
390c1a8c-8c41-4773-8db5-bdcf0828c1a1	28795	Yes	Yes	No	No
9e646a7b-34ad-4086-a6ec-0b1a63eab5f6	15748	Yes	Yes	No	No
5372ed19-57db-4e2c-90a8-472ebce44726	21428	Yes	Yes	No	No
593d164d-412c-4a99-a222-3c3fb31ee798	21805	Yes	Yes	No	No
dddf07d4-79f8-4691-956f-f380f5f52941	30562	Yes	Yes	No	No
b744a9e3-ca47-42cc-82ce-6afcbf066b37	23577	Yes	Yes	No	No
aaed0d21-d6f1-442a-b0e0-9c8f502b7e31	26846	Yes	Yes	No	No
2912294b-8a23-458d-b29c-3705cbf1dd6d	79916	Yes	Yes	No	No
0ee0ee78-e363-4b42-94b5-b3a9e0892dd5	21957	Yes	Yes	No	No
68be4362-6687-4af5-b683-54c7f7a85e4f	26641	Yes	Yes	No	No
8e5f1886-dc3a-481b-b682-d0a5c284edff	25360	Yes	Yes	No	No
1c48493f-9369-4be6-ae06-0e4d8f4e4596	19214	Yes	Yes	No	No
76ba727d-f4d6-4418-b727-67e66aaba530	17744	Yes	Yes	No	No
ec9c4af4-b65d-4612-90df-526c44b128ef	15369	Yes	Yes	No	No
db1f70a5-8178-4028-8c13-9f251dcc7477	11603	Yes	Yes	No	No
da828244-6446-4cfc-82b5-363327613d00	14930	Yes	Yes	No	No
3bd00289-e556-41ef-84b2-72145c8c1161	19962	Yes	Yes	No	No
b4ac1c7a-7722-485e-9c7c-cc6192eae013	20979	Yes	Yes	No	No
7bffd3ff-521c-40cf-ab95-43afa14e9a42	12980	Yes	Yes	No	No
3d009227-d2e8-4b2b-afeb-b309dae7d2d3	17698	Yes	Yes	No	No
29d48bb7-563c-427f-af83-9cce6a3ff37c	28509	Yes	Yes	No	No
18e7cbf7-bfe4-4761-b21b-341ca655d1f1	24073	Yes	Yes	No	No
4fc131d0-7555-47f9-9cc2-197cc256c18f	16519	Yes	Yes	No	No
f6beeb9e-30c5-46c6-9311-3ebb08d8b923	21286	Yes	Yes	No	No
5357818a-60d7-46e4-9949-689d1e20c4ec	27856	Yes	Yes	No	No
760f1982-6c10-4258-9e62-b0cb45feb1a7	23075	Yes	Yes	No	No
940bc90e-91c2-43c7-bb52-f020a355cd97	25565	Yes	Yes	No	No
d30818f2-3a42-4440-abd8-d04f5a6c83d0	17847	Yes	Yes	No	No
cffb9518-4f77-4595-9a92-ce54d6c41a05	21930	Yes	Yes	No	No
afedc3bc-07de-4a8f-bb94-50f16d872c46	18236	Yes	Yes	No	No
b5e5efbc-eb55-47d1-b03d-dffba598d0b5	10416	Yes	Yes	No	No
90b7bb33-912d-4d5f-9e9c-f72bc952eaac	20633	Yes	Yes	No	No
223f79a3-24cb-460b-92c2-20e5280a7b04	25127	Yes	Yes	No	No
859dfd44-43b7-4880-bf6f-43b5582f6a86	58719	Yes	Yes	No	No
fe9053fa-9bfd-4aa6-8935-15e95242d3ae	24176	Yes	Yes	No	No
97daf4fe-d949-4a9a-b257-aa1c6ca4734c	19995	Yes	Yes	No	No
d92f6cb9-4c0b-4b13-9737-0fb4e565ce79	31620	Yes	Yes	No	No
9a5cde83-2941-4b6a-ba2d-e101b8502b1f	23870	Yes	Yes	No	No
bbe86edb-3883-49e5-a13a-88a16e07dfdd	23903	Yes	Yes	No	No
ce32b877-4ed8-4e5d-a4c6-0a4e9572dc55	18519	Yes	Yes	No	No
ffc99960-c007-420a-a9a4-258523a3f576	68013	Yes	Yes	No	No
07be4e34-d3c2-4ca0-88d4-bf9d42d29abc	27412	Yes	Yes	No	No
38065073-5b6c-475a-9a48-9d1e3d87bf16	28416	Yes	Yes	No	No
65aae590-a3c9-46ff-b5e2-93c20b0571ea	27368	Yes	Yes	No	No
a92bfb36-bee9-4df2-9799-d5bd65b94298	64555	Yes	Yes	No	No
79d3bca1-2f3f-41cf-b027-9d45327199be	68855	Yes	Yes	No	No
c1d716bc-bae6-4511-876d-200648b38ced	64392	Yes	Yes	No	No
cb259404-ba39-40fb-93f7-97b6b856f230	28271	Yes	Yes	No	No
f3477ef2-4c32-4bc7-98c6-3997d5d9bacf	62663	Yes	Yes	No	No
b4e976ed-0f82-4044-acc2-67489bda2a99	56884	Yes	Yes	No	No
fa4ac6ad-9478-493f-bc4f-9d03fed324fd	72487	Yes	Yes	No	No
bca63080-6c06-499e-a862-3bb4391f891b	25650	Yes	Yes	No	No
5a881383-0cdd-47e5-b3c0-d30243a4d20d	64202	Yes	Yes	No	No
100928b5-704e-4550-bef8-5dea083b044d	25613	Yes	Yes	No	No
23b12e07-9a1d-4159-86a6-803b45915ea5	63359	Yes	Yes	No	No
09ff8611-8e24-4ee6-8868-528c802bbcfe	26181	Yes	Yes	No	No
6827c99a-84f8-487c-923e-f1c80041f711	27277	Yes	Yes	No	No
5e68a15e-3897-425a-8714-ec60ee79dacb	61418	Yes	Yes	No	No
65bd05ad-8613-44d2-9af1-33b24351d419	57453	Yes	Yes	No	No
a9dee108-b199-4dba-851e-373498fdda37	77729	Yes	Yes	No	No
f72f4f85-b29c-4d77-bca1-44ed72dbb69e	25503	Yes	Yes	No	No
637addbc-9738-4763-9211-8c15f3b6d380	80380	Yes	Yes	No	No
39a7f27b-f6dd-4e20-8280-e5bed4fdaf82	61252	Yes	Yes	No	No
1c2e45b1-f4cd-4fd1-88eb-17e12c15888d	66222	Yes	Yes	No	No
ac9b9aea-0ed3-4a51-be9f-201e3b9c0c78	80938	Yes	Yes	No	No
83186ff6-8ac7-48e0-a3f7-c70983bcc206	59786	Yes	Yes	No	No
Mitogenome: OP588116
Plastome: MN185459
