# Supplementary material for: The Mitogenome of Sedum plumbizincicola (Crassulaceae): Insights into RNA Editing, Lateral Gene Transfer, and Phylogenetic Implications
Source: Biology (Basel). 2022 Nov 13;11(11):1661. doi: 10.3390/biology11111661 (PMC9687357; doi:10.3390/biology11111661)
Supplement: Supplementary file 1 [file biology-11-01661-s001.zip › Table S7.xlsx]

## Sheet: Table S7
Table S7. Determination of NUMTs in Sedum plumbizincicola nuclear genemome.
NUMT regions	NUMT coordinates	NUMT size (bp)	NUMT GC content (%)	MT coordinates	MT size (bp)	MT GC content (%)	Identity	NUMT annotations
NUMT001	Contig00001: 300385-300448 (+)	64	29.69	26351-26414	64	31.25	93.75	Non-coding region
NUMT002	Contig00001: 740463-740545 (+)	83	40.96	65154-65236	83	30.12	80.72	Non-coding region
NUMT003	Contig00001: 877603-877354 (-)	250	39.68	58557-58808	252	40	72.2	Non-coding region
NUMT004	Contig00001: 877929-877735 (-)	195	43.37	58226-58421	196	42.05	75.88	Non-coding region
NUMT005	Contig00001: 879792-878312 (-)	1481	43.82	56479-57982	1504	44.09	72.81	Non-coding region
NUMT006	Contig00001: 2141865-2141997 (+)	133	36.23	46117-46254	138	35.34	90.65	Non-coding region
NUMT007	Contig00001: 2142497-2142647 (+)	151	42.38	46242-46392	151	35.1	88.74	Non-coding region
NUMT008	Contig00001: 2186750-2186802 (+)	53	58.49	137279-137331	53	54.72	86.79	rrn18-partial
NUMT009	Contig00001: 2186868-2186907 (+)	40	47.5	7082-7121	40	50	97.5	Non-coding region
NUMT010	Contig00001: 2186869-2186731 (-)	139	40.43	143502-143642	141	39.57	91.49	Non-coding region
NUMT011	Contig00001: 2244957-2244378 (-)	580	42.49	58226-58811	586	42.59	71.52	Non-coding region
NUMT012	Contig00001: 2246861-2245342 (-)	1520	43.78	56471-57982	1512	43.75	76.03	Non-coding region
NUMT013	Contig00001: 2266075-2266738 (+)	664	44.14	56464-57120	657	38.7	71.79	Non-coding region
NUMT014	Contig00001: 2399194-2399079 (-)	116	43.48	57589-57703	115	42.24	77.5	Non-coding region
NUMT015	Contig00001: 2400054-2399367 (-)	688	41.98	56730-57415	686	40.7	71.47	Non-coding region
NUMT016	Contig00001: 2402112-2401904 (-)	209	44.12	56470-56673	204	39.23	73.71	Non-coding region
NUMT017	Contig00001: 2429364-2429544 (+)	181	43.65	57594-57774	181	39.23	77.35	Non-coding region
NUMT018	Contig00001: 2486573-2487260 (+)	688	41.98	56730-57415	686	40.7	71.51	Non-coding region
NUMT019	Contig00001: 2487472-2487548 (+)	77	44.16	57627-57703	77	41.56	80.77	Non-coding region
NUMT020	Contig00002: 601653-603214 (+)	1562	43.57	56471-58033	1563	39.82	70.6	Non-coding region
NUMT021	Contig00002: 604049-604136 (+)	88	43.18	58723-58810	88	45.45	80	Non-coding region
NUMT022	Contig00002: 1209843-1210478 (+)	636	44.23	56471-57103	633	39.62	71.04	Non-coding region
NUMT023	Contig00002: 1210587-1211339 (+)	753	43.56	57281-58033	753	40.11	72.01	Non-coding region
NUMT024	Contig00002: 1241381-1241286 (-)	96	57.29	208388-208483	96	57.29	97.92	Non-coding region
NUMT025	Contig00002: 1241407-1241482 (+)	76	50	141965-142040	76	48.68	96.05	Non-coding region
NUMT026	Contig00002: 1241530-1241618 (+)	89	48.31	134660-134748	89	47.19	97.75	cob-partial
NUMT027	Contig00002: 1419640-1419494 (-)	147	46.94	83461-83607	147	46.94	100	Non-coding region
NUMT028	Contig00003: 64120-64298 (+)	179	38.86	65154-65328	175	36.87	74.73	Non-coding region
NUMT029	Contig00003: 254203-254315 (+)	113	47.79	207743-207855	113	43.36	95.58	Non-coding region
NUMT030	Contig00003: 254377-254315 (-)	63	44.44	130455-130517	63	41.27	96.83	Non-coding region
NUMT031	Contig00003: 271362-271120 (-)	243	53.11	126622-126862	241	46.5	89.34	Non-coding region
NUMT032	Contig00003: 616728-616656 (-)	73	47.3	186895-186968	74	43.84	89.19	Non-coding region
NUMT033	Contig00003: 617324-617231 (-)	94	40	186808-186902	95	37.23	91.58	Non-coding region
NUMT034	Contig00004: 3194276-3194329 (+)	54	57.41	136559-136612	54	53.7	92.59	rrn18-partial
NUMT035	Contig00005: 6495-5834 (-)	662	44.44	56471-57127	657	39.73	72.38	Non-coding region
NUMT036	Contig00005: 89208-89156 (-)	53	57.89	55952-56008	57	56.6	91.23	Non-coding region
NUMT037	Contig00005: 895107-896596 (+)	1490	43.78	56471-57982	1512	44.5	72.74	Non-coding region
NUMT038	Contig00005: 896969-897558 (+)	590	42.33	58216-58808	593	42.37	72.56	Non-coding region
NUMT039	Contig00006: 358310-358457 (+)	148	33.11	103716-103863	148	33.11	95.95	Non-coding region
NUMT040	Contig00006: 415856-416486 (+)	631	44.71	57333-57965	633	40.73	74.14	Non-coding region
NUMT041	Contig00006: 840880-840788 (-)	93	50.54	185371-185463	93	47.31	78.5	rrn26-partial
NUMT042	Contig00006: 844321-844424 (+)	104	53.4	136511-136613	103	52.88	78.1	rrn18-partial
NUMT043	Contig00006: 850342-850250 (-)	93	50.54	185371-185463	93	47.31	78.5	rrn26-partial
NUMT044	Contig00006: 853778-853881 (+)	104	53.4	136511-136613	103	52.88	78.1	rrn18-partial
NUMT045	Contig00006: 859794-859702 (-)	93	50.54	185371-185463	93	47.31	78.5	rrn26-partial
NUMT046	Contig00006: 863231-863334 (+)	104	53.4	136511-136613	103	52.88	78.1	rrn18-partial
NUMT047	Contig00006: 869240-869148 (-)	93	50.54	185371-185463	93	47.31	78.5	rrn26-partial
NUMT048	Contig00006: 872679-872782 (+)	104	53.4	136511-136613	103	52.88	78.1	rrn18-partial
NUMT049	Contig00006: 878695-878603 (-)	93	50.54	185371-185463	93	47.31	78.5	rrn26-partial
NUMT050	Contig00006: 882131-882234 (+)	104	53.4	136511-136613	103	52.88	78.1	rrn18-partial
NUMT051	Contig00006: 888094-888002 (-)	93	50.54	185371-185463	93	47.31	78.5	rrn26-partial
NUMT052	Contig00006: 897537-897445 (-)	93	50.54	185371-185463	93	47.31	78.5	rrn26-partial
NUMT053	Contig00006: 906888-906796 (-)	93	50.54	185371-185463	93	47.31	78.5	rrn26-partial
NUMT054	Contig00006: 910326-910429 (+)	104	53.4	136511-136613	103	52.88	78.1	rrn18-partial
NUMT055	Contig00007: 259951-259579 (-)	373	53.85	185732-186095	364	44.24	84.18	rrn26-partial
NUMT056	Contig00007: 559765-561180 (+)	1416	43.41	56563-57997	1435	39.83	70.92	Non-coding region
NUMT057	Contig00007: 627864-629405 (+)	1542	43.68	56471-58004	1534	42.74	75.86	Non-coding region
NUMT058	Contig00007: 629768-630349 (+)	582	42.37	58226-58808	583	41.75	70.83	Non-coding region
NUMT059	Contig00008: 1584146-1584761 (+)	616	48.54	119277-119892	616	48.54	99.84	nad2_exon2-partial
NUMT060	Contig00008: 1584457-1584505 (+)	49	63.27	159408-159456	49	63.27	100	Non-coding region
NUMT061	Contig00008: 2151404-2151722 (+)	319	37.26	44287-44600	314	38.87	93.42	Non-coding region
NUMT062	Contig00008: 2151731-2151776 (+)	46	30.43	44594-44639	46	34.78	95.65	Non-coding region
NUMT063	Contig00009: 24561-24392 (-)	170	41.97	16821-17013	193	43.53	87.05	Non-coding region
NUMT064	Contig00009: 1117802-1117982 (+)	181	37.57	72695-72875	181	37.02	98.34	Non-coding region
NUMT065	Contig00009: 2484589-2484510 (-)	80	40	65157-65236	80	35	83.75	Non-coding region
NUMT066	Contig00009: 3458035-3459564 (+)	1530	43.68	56471-58004	1534	44.51	73.73	Non-coding region
NUMT067	Contig00009: 3459910-3460500 (+)	591	42.33	58216-58808	593	42.47	71.48	Non-coding region
NUMT068	Contig00010: 326143-326253 (+)	111	41.44	151140-151250	111	32.43	84.69	Non-coding region
NUMT069	Contig00010: 1233721-1233173 (-)	549	43.85	57300-57860	561	40.44	72.46	Non-coding region
NUMT070	Contig00010: 1376455-1376389 (-)	67	35.82	90265-90331	67	29.85	91.05	Non-coding region
NUMT071	Contig00010: 2013264-2013429 (+)	166	41.52	128635-128805	171	37.35	88.44	nad1_exon1-partial
NUMT072	Contig00010: 2113893-2113803 (-)	91	41.94	58704-58796	93	45.05	78.95	Non-coding region
NUMT073	Contig00010: 2116129-2114685 (-)	1445	43.69	56582-58039	1458	38.62	69.65	Non-coding region
NUMT074	Contig00010: 2321516-2321391 (-)	126	41.27	132912-133037	126	38.1	96.03	Non-coding region
NUMT075	Contig00010: 2833845-2833958 (+)	114	58.77	163970-164083	114	57.89	97.37	Non-coding region
NUMT076	Contig00010: 2833958-2834102 (+)	145	44.83	189550-189694	145	43.45	98.62	Non-coding region
NUMT077	Contig00010: 2834169-2834103 (-)	67	43.28	181254-181320	67	43.28	100	Non-coding region
NUMT078	Contig00010: 2834319-2834221 (-)	99	41.05	186562-186656	95	37.37	88.89	Non-coding region
NUMT079	Contig00010: 3038414-3038334 (-)	81	56.79	188021-188101	81	50.62	91.36	Non-coding region
NUMT080	Contig00010: 3038514-3038408 (-)	107	42.99	152596-152702	107	42.99	100	Non-coding region
NUMT081	Contig00010: 3038514-3038617 (+)	104	47.12	132244-132347	104	46.15	98.08	Non-coding region
NUMT082	Contig00010: 3038618-3038720 (+)	103	50.49	52326-52428	103	48.54	96.12	Non-coding region
NUMT083	Contig00010: 3090807-3090871 (+)	65	46.15	120236-120300	65	44.62	96.92	Non-coding region
NUMT084	Contig00010: 3090895-3090959 (+)	65	41.54	1983-2047	65	41.54	96.92	Non-coding region
NUMT085	Contig00010: 3091192-3091140 (-)	53	34.62	100956-101007	52	32.08	90.57	Non-coding region
NUMT086	Contig00010: 3091275-3091192 (-)	84	45.24	127679-127762	84	40.48	90.48	Non-coding region
NUMT087	Contig00011: 1723976-1724037 (+)	62	50	1872-1933	62	48.39	95.16	Non-coding region
NUMT088	Contig00011: 3034256-3034142 (-)	115	48.18	93422-93531	110	43.48	83.48	Non-coding region
NUMT089	Contig00011: 3446901-3446427 (-)	475	36.27	100308-100784	477	36	97.48	Non-coding region
NUMT090	Contig00011: 6450199-6450586 (+)	388	44.53	57300-57692	393	39.69	73.12	Non-coding region
NUMT091	Contig00011: 6489558-6489477 (-)	82	42.68	49375-49456	82	41.46	98.78	Non-coding region
NUMT092	Contig00012: 1071381-1072026 (+)	646	44.98	57275-57932	658	40.71	72.01	Non-coding region
NUMT093	Contig00012: 1512631-1512692 (+)	62	43.55	65160-65221	62	43.55	85.48	Non-coding region
NUMT094	Contig00012: 1939435-1940095 (+)	661	44.89	57275-57949	675	40.39	72.56	Non-coding region
NUMT095	Contig00012: 2332131-2332026 (-)	106	42.45	58704-58809	106	46.23	77.57	Non-coding region
NUMT096	Contig00012: 2332617-2332414 (-)	204	43	58215-58421	207	43.14	74.3	Non-coding region
NUMT097	Contig00012: 2334494-2332986 (-)	1509	43.79	56469-57982	1514	43.54	73.39	Non-coding region
NUMT098	Contig00012: 2805052-2806449 (+)	1398	43.67	56471-57860	1390	40.27	72.27	Non-coding region
NUMT099	Contig00012: 2807017-2807267 (+)	251	43.43	58282-58532	251	43.82	73.23	Non-coding region
NUMT100	Contig00012: 2807458-2807545 (+)	88	43.18	58723-58810	88	45.45	80	Non-coding region
NUMT101	Contig00012: 3146507-3145915 (-)	593	42.49	58226-58811	586	42.16	72.49	Non-coding region
NUMT102	Contig00012: 3148411-3146892 (-)	1520	43.78	56471-57982	1512	43.55	76.23	Non-coding region
NUMT103	Contig00014: 149813-149221 (-)	593	42.33	58216-58808	593	42.16	71.81	Non-coding region
NUMT104	Contig00014: 151706-150187 (-)	1520	43.78	56471-57982	1512	43.95	74.09	Non-coding region
NUMT105	Contig00014: 546895-546962 (+)	68	60.56	55949-56019	71	55.88	84.72	Non-coding region
NUMT106	Contig00014: 553219-552996 (-)	224	42.86	58294-58517	224	40.63	72.57	Non-coding region
NUMT107	Contig00014: 555140-553656 (-)	1485	43.4	56521-57997	1477	39.33	73.67	Non-coding region
NUMT108	Contig00014: 764292-763947 (-)	346	42.07	58462-58808	347	41.62	72.44	Non-coding region
NUMT109	Contig00014: 766407-764865 (-)	1543	43.82	56454-57982	1529	43.81	74.28	Non-coding region
NUMT110	Contig00014: 2121822-2123319 (+)	1498	43.74	56465-57982	1518	43.93	72.17	Non-coding region
NUMT111	Contig00014: 2123690-2123821 (+)	132	41.67	58215-58346	132	40.15	76.3	Non-coding region
NUMT112	Contig00014: 2124174-2124279 (+)	106	42.45	58704-58809	106	46.23	77.57	Non-coding region
NUMT113	Contig00014: 2403921-2404357 (+)	437	45.66	66209-66646	438	43.02	94.98	Non-coding region
NUMT114	Contig00022: 150170-150225 (+)	56	50	133124-133177	54	46.43	87.5	trnQ-UUG-partial
NUMT115	Contig00023: 93848-93734 (-)	115	42.74	58704-58820	117	39.13	78.33	Non-coding region
NUMT116	Contig00026: 152124-152178 (+)	55	43.64	24193-24247	55	40	96.36	Non-coding region
NUMT117	Contig00026: 152180-152280 (+)	101	51.49	81931-82031	101	51.49	100	matR-partial
NUMT118	Contig00026: 152280-152318 (+)	39	30.77	168093-168131	39	30.77	100	cox1-partial
NUMT119	Contig00026: 152316-157641 (+)	5326	44.81	53185-58565	5381	44.8	96.81	Non-coding region
NUMT120	Contig00026: 157630-158615 (+)	986	42.9	59236-60221	986	42.49	99.49	Non-coding region
NUMT121	Contig00026: 158768-158654 (-)	115	44.35	43504-43618	115	45.22	99.13	Non-coding region
NUMT122	Contig00026: 159063-159012 (-)	52	23.08	97293-97344	52	23.08	100	Non-coding region
NUMT123	Contig00026: 408258-407262 (-)	997	43.39	83350-84377	1028	41.52	93.29	Non-coding region
NUMT124	Contig00026: 408708-408276 (-)	433	41.61	82813-83247	435	38.11	95.63	matR-partial
NUMT125	Contig00026: 409599-409639 (+)	41	60.98	124898-124938	41	56.1	95.12	Non-coding region
NUMT126	Contig00026: 409710-409640 (-)	71	52.11	29883-29953	71	47.89	92.96	Non-coding region
NUMT127	Contig00026: 635170-635350 (+)	181	60.77	148112-148292	181	57.46	96.13	Non-coding region
NUMT128	Contig00026: 871347-871425 (+)	79	40	65157-65236	80	35.44	81.25	Non-coding region
NUMT129	Contig00026: 1988987-1989194 (+)	208	40.38	83012-83219	208	40.38	100	Non-coding region
NUMT130	Contig00026: 1989195-1989280 (+)	86	39.53	186779-186864	86	39.53	97.67	Non-coding region
NUMT131	Contig00026: 2247801-2247833 (+)	33	42.42	54794-54826	33	42.42	100	Non-coding region
NUMT132	Contig00027: 155036-155200 (+)	165	43.03	202760-202924	165	41.82	97.58	Non-coding region
NUMT133	Contig00027: 675405-673937 (-)	1469	43.53	56521-57988	1468	39.28	72.88	Non-coding region
NUMT134	Contig00027: 1001344-1001244 (-)	101	48.04	155815-155916	102	47.52	99.02	Non-coding region
NUMT135	Contig00027: 1001396-1001346 (-)	51	45.28	155716-155768	53	43.14	96.23	Non-coding region
NUMT136	Contig00027: 1278027-1277952 (-)	76	42.17	28711-28793	83	34.21	84.52	Non-coding region
NUMT137	Contig00027: 1415167-1415220 (+)	54	58.18	33866-33920	55	53.7	94.55	Non-coding region
NUMT138	Contig00027: 2851112-2851222 (+)	111	41.44	151140-151250	111	34.23	85.59	Non-coding region
NUMT139	Contig00029: 15720-15658 (-)	63	60.61	55954-56019	66	55.56	86.57	Non-coding region
NUMT140	Contig00029: 155157-155064 (-)	94	56.67	55930-56019	90	52.13	80.41	Non-coding region
NUMT141	Contig00029: 614839-616353 (+)	1515	43.64	56465-58004	1540	43.1	73.12	Non-coding region
NUMT142	Contig00029: 616717-617286 (+)	570	42.37	58226-58808	583	41.4	71.04	Non-coding region
NUMT143	Contig00030: 391700-391937 (+)	238	45.8	146206-146443	238	45.38	99.58	nad7_exon3-partial
NUMT144	Contig00031: 119418-119946 (+)	529	40.81	102350-102866	517	40.83	95.46	Non-coding region
NUMT145	Contig00031: 119947-120158 (+)	212	52.86	135809-136018	210	59.91	77.36	rrn18-partial
NUMT146	Contig00031: 120185-120254 (+)	70	50	136371-136440	70	57.14	82.86	rrn18-partial
NUMT147	Contig00031: 124655-125058 (+)	404	44.42	186562-186955	394	42.08	90.84	Non-coding region
NUMT148	Contig00031: 127782-128514 (+)	733	55.56	136501-137229	729	54.43	74.2	rrn18-partial
NUMT149	Contig00031: 128659-128719 (+)	61	45.9	137415-137475	61	55.74	85.25	rrn18-partial
NUMT150	Contig00031: 129128-130154 (+)	1027	38.69	98470-99490	1021	37.97	97.37	Non-coding region
NUMT151	Contig00031: 137331-137734 (+)	404	48.4	107465-107869	405	40.1	73.66	atp1-partial
NUMT152	Contig00031: 342988-344383 (+)	1396	43.67	56471-57860	1390	39.47	70.99	Non-coding region
NUMT153	Contig00031: 345345-345472 (+)	128	40.63	58672-58799	128	42.19	75.57	Non-coding region
NUMT154	Contig00032: 45759-46504 (+)	746	43.59	57277-58033	757	39.68	72.1	Non-coding region
NUMT155	Contig00032: 133368-133417 (+)	50	42	26829-26878	50	40	94	Non-coding region
NUMT156	Contig00032: 1902566-1902414 (-)	153	49.35	127246-127399	154	46.41	96.1	Non-coding region
NUMT157	Contig00032: 2225039-2225082 (+)	44	65.91	145242-145285	44	59.09	93.18	Non-coding region
NUMT158	Contig00032: 2225151-2225086 (-)	66	40.91	72907-72972	66	43.94	96.97	Non-coding region
NUMT159	Contig00032: 2597514-2597589 (+)	76	35.53	103317-103392	76	30.26	89.61	Non-coding region
NUMT160	Contig00032: 2597617-2597659 (+)	43	23.26	103401-103443	43	20.93	93.02	Non-coding region
NUMT161	Contig00032: 2598131-2598256 (+)	126	28.46	103440-103569	130	23.02	87.12	Non-coding region
NUMT162	Contig00034: 1080982-1081728 (+)	747	43.59	57277-58033	757	39.49	71.34	Non-coding region
NUMT163	Contig00035: 1184692-1186155 (+)	1464	44.15	56471-57949	1479	39.75	70.47	Non-coding region
NUMT164	Contig00035: 1187062-1187148 (+)	87	43.18	58723-58810	88	45.98	80	Non-coding region
NUMT165	Contig00035: 1479678-1481197 (+)	1520	43.74	56465-57982	1518	43.62	75.23	Non-coding region
NUMT166	Contig00035: 1481559-1482136 (+)	578	42.37	58226-58808	583	42.21	70.92	Non-coding region
NUMT167	Contig00036: 158416-158267 (-)	150	52	50534-50683	150	47.33	92.67	Non-coding region
NUMT168	Contig00036: 179557-179493 (-)	65	60.29	55952-56019	68	56.92	85.51	Non-coding region
NUMT169	Contig00036: 187630-187919 (+)	290	47.4	114712-115000	289	44.83	96.9	Non-coding region
NUMT170	Contig00036: 187783-187733 (-)	51	54.9	113453-113503	51	49.02	90.2	Non-coding region
NUMT171	Contig00036: 413239-413680 (+)	442	45.45	783-1222	440	43.89	97.96	nad9-partial
NUMT172	Contig00037: 555092-555149 (+)	58	38.33	210459-210518	60	39.66	88.33	Non-coding region
NUMT173	Contig00037: 555338-554799 (-)	540	40.3	95610-96145	536	39.63	96.86	atp4-partial
NUMT174	Contig00037: 796107-796206 (+)	100	40.59	186802-186902	101	36	90.1	Non-coding region
NUMT175	Contig00037: 796708-796780 (+)	73	47.3	186895-186968	74	43.84	89.19	Non-coding region
NUMT176	Contig00042: 62432-62350 (-)	83	43.37	58723-58805	83	43.37	80.23	Non-coding region
NUMT177	Contig00042: 63810-63450 (-)	361	44.32	57500-57860	361	41.55	74.03	Non-coding region
NUMT178	Contig00042: 454499-454250 (-)	250	43.43	58282-58532	251	42.8	73.23	Non-coding region
NUMT179	Contig00042: 456473-455076 (-)	1398	43.67	56471-57860	1390	39.56	71.26	Non-coding region
NUMT180	Contig00043: 252720-252225 (-)	496	54.44	185705-186200	496	55.44	79.64	rrn26-partial
NUMT181	Contig00043: 253353-252826 (-)	528	50.49	185104-185610	507	53.41	77.49	rrn26-partial
NUMT182	Contig00043: 254282-253597 (-)	686	50.36	183941-184643	703	52.48	71.73	rrn26-partial
NUMT183	Contig00043: 254544-254417 (-)	128	48.06	183647-183775	129	50.78	79.39	rrn26-partial
NUMT184	Contig00043: 255495-255563 (+)	69	57.97	135596-135664	69	55.07	91.43	rrn18-partial
NUMT185	Contig00043: 255592-255875 (+)	284	55.32	135740-136021	282	57.04	79.79	rrn18-partial
NUMT186	Contig00043: 255910-256801 (+)	892	54.45	136381-137245	865	52.47	76.27	rrn18-partial
NUMT187	Contig00043: 431770-432092 (+)	323	40.56	101937-102259	323	48.3	70.68	Non-coding region
NUMT188	Contig00043: 953127-953059 (-)	69	42.03	137415-137483	69	47.83	84.06	rrn18-partial
NUMT189	Contig00043: 954162-953296 (-)	867	54.44	136385-137229	845	52.6	75.25	rrn18-partial
NUMT190	Contig00043: 954470-954199 (-)	272	55.19	135752-136021	270	54.78	80.95	rrn18-partial
NUMT191	Contig00043: 954579-954507 (-)	73	58.9	135596-135668	73	54.79	87.67	rrn18-partial
NUMT192	Contig00043: 955571-955698 (+)	128	48.06	183647-183775	129	50.78	80.92	rrn26-partial
NUMT193	Contig00043: 956003-956446 (+)	444	51.11	183937-184388	452	50.9	71.46	rrn26-partial
NUMT194	Contig00043: 956668-956711 (+)	44	40.91	184519-184562	44	40.91	93.18	rrn26-partial
NUMT195	Contig00043: 957031-958161 (+)	1131	52.83	185103-186196	1094	53.23	75.28	rrn26-partial
NUMT196	Contig00043: 1451716-1451648 (-)	69	42.03	137415-137483	69	47.83	84.06	rrn18-partial
NUMT197	Contig00043: 1452757-1451885 (-)	873	54.44	136385-137229	845	52.69	75.17	rrn18-partial
NUMT198	Contig00043: 1453065-1452794 (-)	272	55.19	135752-136021	270	55.51	80.22	rrn18-partial
NUMT199	Contig00043: 1453174-1453102 (-)	73	58.9	135596-135668	73	54.79	87.67	rrn18-partial
NUMT200	Contig00043: 1454165-1454292 (+)	128	48.06	183647-183775	129	50.78	80.92	rrn26-partial
NUMT201	Contig00043: 1454900-1455517 (+)	618	49.84	183937-184562	626	49.84	70.63	rrn26-partial
NUMT202	Contig00043: 1455837-1456964 (+)	1128	52.83	185103-186196	1094	53.55	75.55	rrn26-partial
NUMT203	Contig00044: 139308-139245 (-)	64	33.85	669-733	65	29.69	86.36	Non-coding region
NUMT204	Contig00044: 140649-140510 (-)	140	43.88	539-677	139	38.57	89.29	Non-coding region
NUMT205	Contig00044: 394176-393877 (-)	300	43.33	57545-57844	300	38	73.36	Non-coding region
NUMT206	Contig00044: 395744-395245 (-)	500	43.53	56459-56945	487	37.8	72.69	Non-coding region
NUMT207	Contig00044: 402152-401557 (-)	596	42.45	58216-58811	596	41.11	70.72	Non-coding region
NUMT208	Contig00044: 403545-402504 (-)	1042	43.62	56962-58004	1043	43.76	75.38	Non-coding region
NUMT209	Contig00044: 416573-416135 (-)	439	44.27	56473-56917	445	41.69	73.25	Non-coding region
NUMT210	Contig00044: 544608-544868 (+)	261	44.49	128940-129202	263	41.76	96.2	Non-coding region
NUMT211	Contig00045: 24742-24929 (+)	188	42.02	159711-159898	188	39.89	96.81	Non-coding region
NUMT212	Contig00045: 909588-909992 (+)	405	48.4	107465-107869	405	39.26	72.99	atp1-partial
NUMT213	Contig00046: 315784-315724 (-)	61	46.55	90116-90173	58	37.7	88.53	Non-coding region
NUMT214	Contig00046: 1306416-1306459 (+)	44	54.55	185905-185948	44	50	95.46	rrn26-partial
NUMT215	Contig00046: 1466472-1466551 (+)	80	60.76	145247-145325	79	47.5	81.25	Non-coding region
NUMT216	Contig00046: 1623880-1623763 (-)	118	55.46	68962-69080	119	55.08	99.16	Non-coding region
NUMT217	Contig00046: 2296649-2295669 (-)	981	43.41	56566-57551	986	39.76	70.92	Non-coding region
NUMT218	Contig00046: 2457459-2457563 (+)	105	30.39	99259-99360	102	30.48	96.19	Non-coding region
NUMT219	Contig00046: 2855242-2858566 (+)	3325	46.52	186081-189412	3332	46.41	99.64	rrn26-partial
NUMT220	Contig00046: 2855243-2854676 (-)	568	40.49	98603-99170	568	40.32	98.59	Non-coding region
NUMT221	Contig00046: 3112010-3113216 (+)	1207	44.06	56729-57949	1221	41.01	70.69	Non-coding region
NUMT222	Contig00047: 258949-259050 (+)	102	40.78	151148-151250	103	33.33	86.41	Non-coding region
NUMT223	Contig00047: 268609-270291 (+)	1683	34.16	39704-41404	1701	31.85	88.02	Non-coding region
NUMT224	Contig00047: 269256-269192 (-)	65	32.31	163009-163073	65	27.69	87.69	Non-coding region
NUMT225	Contig00047: 271018-271106 (+)	89	33.71	41404-41492	89	31.46	93.26	Non-coding region
NUMT226	Contig00047: 356415-356589 (+)	175	40.57	128281-128455	175	37.71	95.43	Non-coding region
NUMT227	Contig00047: 356667-356589 (-)	79	43.04	48874-48952	79	41.77	98.73	Non-coding region
NUMT228	Contig00047: 500171-499990 (-)	182	46.74	21675-21858	184	41.76	93.48	Non-coding region
NUMT229	Contig00047: 1347525-1345951 (-)	1575	43.79	56471-58039	1569	39.81	70.22	Non-coding region
NUMT230	Contig00047: 1553652-1553432 (-)	221	48.33	185258-185466	209	54.75	76.47	rrn26-partial
NUMT231	Contig00049: 255691-257159 (+)	1469	43.81	56481-57982	1502	44.04	72.91	Non-coding region
NUMT232	Contig00049: 257532-257661 (+)	130	41.67	58215-58346	132	40	77.44	Non-coding region
NUMT233	Contig00049: 258009-258114 (+)	106	42.45	58704-58809	106	46.23	77.57	Non-coding region
NUMT234	Contig00049: 318572-318485 (-)	88	43.18	58723-58810	88	45.45	80	Non-coding region
NUMT235	Contig00049: 320957-319486 (-)	1472	44.13	56471-57952	1482	39.47	71.01	Non-coding region
NUMT236	Contig00049: 637504-637399 (-)	106	42.59	58704-58811	108	41.51	77.27	Non-coding region
NUMT237	Contig00049: 637925-637600 (-)	326	42.94	58279-58604	326	40.18	71.3	Non-coding region
NUMT238	Contig00049: 639513-638324 (-)	1190	43.51	56803-58004	1202	41.26	73.14	Non-coding region
NUMT239	Contig00050: 1557004-1557536 (+)	533	44	56582-57106	525	37.9	72.17	Non-coding region
NUMT240	Contig00050: 1723706-1723819 (+)	114	41.23	57727-57840	114	39.47	78.07	Non-coding region
NUMT241	Contig00050: 1979179-1979312 (+)	134	39.55	44083-44216	134	38.06	97.76	Non-coding region
NUMT242	Contig00050: 2041144-2040674 (-)	471	44.82	57510-57982	473	41.4	76.31	Non-coding region
NUMT243	Contig00050: 2042688-2042128 (-)	561	43.21	56759-57325	567	40.64	72.62	Non-coding region
NUMT244	Contig00050: 2145944-2145646 (-)	299	44.63	57668-57965	298	38.8	72.19	Non-coding region
NUMT245	Contig00050: 2147135-2145951 (-)	1185	43.89	56454-57631	1178	40.17	72.01	Non-coding region
NUMT246	Contig00051: 242926-243194 (+)	269	30.12	99770-100028	259	31.6	92.99	Non-coding region
NUMT247	Contig00051: 255857-255802 (-)	56	40.38	76708-76759	52	37.5	87.5	Non-coding region
NUMT248	Contig00052: 213172-212600 (-)	573	42.23	58239-58811	573	40.49	71.28	Non-coding region
NUMT249	Contig00052: 215063-213532 (-)	1532	43.66	56468-58004	1537	40.54	73.23	Non-coding region
NUMT250	Contig00053: 886205-884930 (-)	1276	43.5	56566-57850	1285	39.26	70.57	Non-coding region
NUMT251	Contig00053: 1651449-1651549 (+)	101	46	99038-99137	100	43.56	93.07	Non-coding region
NUMT252	Contig00053: 1889763-1889676 (-)	88	43.18	58723-58810	88	42.05	80.22	Non-coding region
NUMT253	Contig00053: 1891331-1890763 (-)	569	43.84	57277-57860	584	40.25	71.04	Non-coding region
NUMT254	Contig00053: 1892132-1891579 (-)	554	43.66	56471-57022	552	36.82	71.68	Non-coding region
NUMT255	Contig00054: 2920591-2922001 (+)	1411	43.41	56563-57997	1435	39.9	70.03	Non-coding region
NUMT256	Contig00054: 3085797-3085832 (+)	36	55.56	159338-159373	36	52.78	97.22	Non-coding region
NUMT257	Contig00054: 3085832-3085864 (+)	33	48.48	71255-71287	33	48.48	100	Non-coding region
NUMT258	Contig00055: 1041433-1039863 (-)	1571	43.79	56471-58039	1569	40.1	71.55	Non-coding region
NUMT259	Contig00055: 1064565-1064597 (+)	33	48.48	196077-196109	33	48.48	100	Non-coding region
NUMT260	Contig00055: 1123216-1122626 (-)	591	42.35	58215-58809	595	42.81	70.4	Non-coding region
NUMT261	Contig00055: 1125065-1123582 (-)	1484	43.81	56481-57982	1502	44.68	72.85	Non-coding region
NUMT262	Contig00056: 21605-21672 (+)	68	60.56	55949-56019	71	55.88	84.72	Non-coding region
NUMT263	Contig00056: 27949-27726 (-)	224	42.86	58294-58517	224	39.73	72.12	Non-coding region
NUMT264	Contig00056: 29870-28386 (-)	1485	43.4	56521-57997	1477	39.33	73.67	Non-coding region
NUMT265	Contig00056: 194500-194555 (+)	56	42.86	65160-65215	56	42.86	85.71	Non-coding region
NUMT266	Contig00056: 278273-277681 (-)	593	42.33	58216-58808	593	42.16	71.85	Non-coding region
NUMT267	Contig00056: 280178-278647 (-)	1532	43.82	56454-57982	1529	43.8	74.57	Non-coding region
NUMT268	Contig00057: 74836-74252 (-)	585	42.49	58226-58811	586	42.39	72.15	Non-coding region
NUMT269	Contig00057: 76714-75220 (-)	1495	43.78	56471-57982	1512	43.81	74.63	Non-coding region
NUMT270	Contig00059: 198526-198620 (+)	95	40.78	151148-151250	103	34.74	78.64	Non-coding region
NUMT271	Contig00059: 212475-212569 (+)	95	40.78	151148-151250	103	34.74	78.64	Non-coding region
NUMT272	Contig00059: 391619-393106 (+)	1488	43.45	56518-57997	1480	38.17	73.19	Non-coding region
NUMT273	Contig00059: 393521-393673 (+)	153	41.45	58275-58426	152	34.64	75.82	Non-coding region
NUMT274	Contig00059: 528199-528079 (-)	121	50.78	109360-109487	128	41.32	85.16	Non-coding region
NUMT275	Contig00059: 1109813-1109647 (-)	167	55.36	136830-136997	168	53.29	97.62	rrn18-partial
NUMT276	Contig00059: 1276156-1276211 (+)	56	58.33	55949-56008	60	55.36	90	Non-coding region
NUMT277	Contig00060: 830095-830260 (+)	166	30.72	123411-123576	166	30.72	99.4	Non-coding region
NUMT278	Contig00061: 46722-46122 (-)	601	42.52	58226-58827	602	41.1	70.58	Non-coding region
NUMT279	Contig00061: 48615-47105 (-)	1511	43.78	56471-57982	1512	44.74	74.76	Non-coding region
NUMT280	Contig00061: 57462-56886 (-)	577	42.49	58226-58811	586	42.46	70.4	Non-coding region
NUMT281	Contig00061: 59332-57842 (-)	1491	43.81	56472-57982	1511	43.73	74.35	Non-coding region
NUMT282	Contig00061: 2260748-2260611 (-)	138	42.75	102354-102491	138	48.55	74.64	Non-coding region
NUMT283	Contig00062: 67240-67838 (+)	599	36.82	43609-44211	603	37.73	87.19	Non-coding region
NUMT284	Contig00062: 67880-68277 (+)	398	37.09	44202-44600	399	35.93	91.83	Non-coding region
NUMT285	Contig00062: 68291-68330 (+)	40	28.21	44599-44637	39	30	95	Non-coding region
NUMT286	Contig00062: 69959-69873 (-)	87	33.71	628-716	89	32.18	82.02	Non-coding region
NUMT287	Contig00062: 91767-92151 (+)	385	43.12	57604-57988	385	38.44	75.58	Non-coding region
NUMT288	Contig00062: 92594-92841 (+)	248	43.15	58291-58538	248	40.73	73.02	Non-coding region
NUMT289	Contig00062: 225406-225586 (+)	181	60.77	148112-148292	181	57.46	95.58	Non-coding region
NUMT290	Contig00063: 106228-106360 (+)	133	36.23	46117-46254	138	34.59	90.65	Non-coding region
NUMT291	Contig00063: 106839-106989 (+)	151	42.38	46242-46392	151	36.42	91.39	Non-coding region
NUMT292	Contig00063: 173208-172914 (-)	295	50.17	192554-192848	295	49.83	99.32	Non-coding region
NUMT293	Contig00063: 178225-179750 (+)	1526	43.64	56465-58004	1540	44.1	73.66	Non-coding region
NUMT294	Contig00063: 180114-180695 (+)	582	42.37	58226-58808	583	42.78	72.82	Non-coding region
NUMT295	Contig00063: 544675-544596 (-)	80	40	65157-65236	80	36.25	82.5	Non-coding region
NUMT296	Contig00063: 579495-578923 (-)	573	42.23	58239-58811	573	40.31	71.11	Non-coding region
NUMT297	Contig00063: 581405-579861 (-)	1545	43.66	56468-58004	1537	40.91	74.19	Non-coding region
NUMT298	Contig00064: 3519-3681 (+)	163	50.92	184230-184392	163	54.6	75	rrn26-partial
NUMT299	Contig00064: 4197-4276 (+)	80	52.87	185134-185220	87	53.75	80.68	rrn26-partial
NUMT300	Contig00064: 4421-4577 (+)	157	53.5	185370-185526	157	56.05	82.1	rrn26-partial
NUMT301	Contig00064: 4877-5232 (+)	356	55.28	185808-186167	360	56.74	79.61	rrn26-partial
NUMT302	Contig00064: 293356-293432 (+)	77	51.95	15852-15928	77	51.95	100	ccmFN-partial
NUMT303	Contig00065: 300344-298947 (-)	1398	43.67	56471-57860	1390	39.7	71.26	Non-coding region
NUMT304	Contig00067: 384567-384480 (-)	88	43.18	58723-58810	88	43.18	80	Non-coding region
NUMT305	Contig00067: 386613-385237 (-)	1377	43.71	56477-57860	1384	39.29	70.56	Non-coding region
NUMT306	Contig00070: 319224-319264 (+)	41	46.34	64450-64490	41	41.46	95.12	Non-coding region
NUMT307	Contig00070: 319577-319679 (+)	103	39.81	64488-64590	103	33.98	93.2	Non-coding region
NUMT308	Contig00070: 792180-792219 (+)	40	35	24222-24261	40	35	100	Non-coding region
NUMT309	Contig00070: 792219-792571 (+)	353	49.29	24317-24669	353	49.58	99.15	Non-coding region
NUMT310	Contig00070: 938656-938981 (+)	326	43.56	44977-45302	326	42.02	98.16	Non-coding region
NUMT311	Contig00070: 1094830-1094633 (-)	198	57.5	136918-137117	200	48.48	73.3	rrn18-partial
NUMT312	Contig00070: 1095443-1095276 (-)	168	52.98	135827-135994	168	53.57	75.29	rrn18-partial
NUMT313	Contig00070: 1095634-1095755 (+)	122	57.02	135740-135860	121	50.82	77.6	rrn18-partial
NUMT314	Contig00070: 1098212-1098355 (+)	144	56.25	137086-137229	144	47.92	74.31	rrn18-partial
NUMT315	Contig00071: 317235-316886 (-)	350	42.86	161419-161768	350	42.57	99.14	Non-coding region
NUMT316	Contig00071: 436244-436203 (-)	42	63.41	55979-56019	41	61.9	92.86	Non-coding region
NUMT317	Contig00071: 1490089-1490126 (+)	38	44.74	191970-192007	38	50	94.74	Non-coding region
NUMT318	Contig00071: 1490125-1490188 (+)	64	42.19	105602-105665	64	40.63	95.31	cox3-partial
NUMT319	Contig00071: 1803587-1803407 (-)	181	38.42	65154-65330	177	34.81	73.08	Non-coding region
NUMT320	Contig00072: 234496-234428 (-)	69	42.03	137415-137483	69	49.28	84.06	rrn18-partial
NUMT321	Contig00072: 235536-234663 (-)	874	54.37	136384-137229	846	53.2	74.13	rrn18-partial
NUMT322	Contig00072: 235840-235571 (-)	270	54.65	135750-136018	269	57.41	80.22	rrn18-partial
NUMT323	Contig00072: 235947-235880 (-)	68	58.82	135596-135663	68	54.41	85.51	rrn18-partial
NUMT324	Contig00072: 237142-237221 (+)	80	51.25	183647-183726	80	51.25	85	rrn26-partial
NUMT325	Contig00072: 237402-238005 (+)	604	50.16	183941-184562	622	50	73.03	rrn26-partial
NUMT326	Contig00072: 238324-239442 (+)	1119	52.74	185102-186197	1096	52.37	75.04	rrn26-partial
NUMT327	Contig00075: 105905-106035 (+)	131	45.04	42969-43099	131	46.56	96.18	Non-coding region
NUMT328	Contig00076: 26938-26707 (-)	232	53.39	185932-186167	236	56.03	78.39	rrn26-partial
NUMT329	Contig00076: 27137-27308 (+)	172	39.88	160593-160765	173	40.12	97.69	Non-coding region
NUMT330	Contig00076: 42901-42973 (+)	73	61.33	209586-209660	75	56.16	90.79	Non-coding region
NUMT331	Contig00076: 43788-43877 (+)	90	38.89	209658-209747	90	35.56	96.67	Non-coding region
NUMT332	Contig00076: 43867-43901 (+)	35	42.86	162450-162484	35	40	97.14	Non-coding region
NUMT333	Contig00080: 173273-173341 (+)	69	38.03	56534-56604	71	39.13	91.55	Non-coding region
NUMT334	Contig00080: 211602-211293 (-)	310	57.05	136918-137229	312	54.84	76.83	rrn18-partial
NUMT335	Contig00080: 858673-858765 (+)	93	50.54	185371-185463	93	47.31	78.5	rrn26-partial
NUMT336	Contig00081: 57640-57746 (+)	107	42.06	58704-58810	107	39.25	79.09	Non-coding region
NUMT337	Contig00081: 390889-392415 (+)	1527	43.84	56455-57980	1526	43.61	74.29	Non-coding region
NUMT338	Contig00081: 392818-393383 (+)	566	41.87	58243-58808	566	40.81	72.34	Non-coding region
NUMT339	Contig00081: 627845-628860 (+)	1016	43.38	56454-57472	1019	42.62	73.61	Non-coding region
NUMT340	Contig00081: 628864-629171 (+)	308	43.18	57545-57852	308	45.13	75.16	Non-coding region
NUMT341	Contig00081: 629791-630137 (+)	347	42.07	58462-58808	347	42.07	72.75	Non-coding region
NUMT342	Contig00081: 748727-748590 (-)	138	43.48	57545-57682	138	44.93	80	Non-coding region
NUMT343	Contig00081: 749740-748728 (-)	1013	43.28	56471-57475	1005	42.45	74.03	Non-coding region
NUMT344	Contig00081: 771323-771571 (+)	249	42.4	57071-57320	250	39.36	73.33	Non-coding region
NUMT345	Contig00081: 1321068-1321119 (+)	52	41.51	24926-24978	53	40.38	98.11	Non-coding region
NUMT346	Contig00081: 1323724-1323614 (-)	111	39.62	128128-128233	106	32.43	78.38	Non-coding region
NUMT347	Contig00081: 1502089-1502039 (-)	51	45.1	57707-57757	51	52.94	88.24	Non-coding region
NUMT348	Contig00081: 1747989-1747815 (-)	175	53.71	186132-186306	175	53.14	99.43	rrn26-partial
NUMT349	Contig00081: 1971090-1970499 (-)	592	42.33	58216-58808	593	42.06	71.22	Non-coding region
NUMT350	Contig00081: 1972644-1971466 (-)	1179	43.71	56796-57980	1185	43.34	74.92	Non-coding region
NUMT351	Contig00081: 1974161-1973912 (-)	250	45.02	56471-56721	251	41.6	78.35	Non-coding region
NUMT352	Contig00081: 2152450-2153936 (+)	1487	43.81	56481-57982	1502	44.18	72.66	Non-coding region
NUMT353	Contig00081: 2154767-2154854 (+)	88	41.11	58704-58793	90	39.77	78.89	Non-coding region
NUMT354	Contig00081: 2203633-2203502 (-)	132	41.04	58291-58424	134	41.67	76.12	Non-coding region
NUMT355	Contig00081: 2205502-2204067 (-)	1436	43.44	56566-57997	1432	39.97	73.24	Non-coding region
NUMT356	Contig00081: 2631705-2631530 (-)	176	38.37	65157-65328	172	38.07	75.28	Non-coding region
NUMT357	Contig00082: 384316-383891 (-)	426	46.39	52940-53368	429	46.24	96.04	Non-coding region
NUMT358	Contig00082: 960423-960358 (-)	66	43.94	27462-27527	66	40.91	92.42	Non-coding region
NUMT359	Contig00084: 2021494-2021678 (+)	185	42.02	159711-159898	188	40	95.75	Non-coding region
NUMT360	Contig00085: 315624-316382 (+)	759	43.5	57222-57982	761	40.18	73.55	Non-coding region
NUMT361	Contig00085: 317211-317519 (+)	309	42.09	58492-58807	316	40.13	72.22	Non-coding region
NUMT362	Contig00085: 511169-511114 (-)	56	46.43	64550-64605	56	44.64	94.64	Non-coding region
NUMT363	Contig00085: 844158-843890 (-)	269	40.67	58541-58808	268	42.01	72.63	Non-coding region
NUMT364	Contig00085: 844370-844157 (-)	214	42.06	58306-58519	214	42.99	74.55	Non-coding region
NUMT365	Contig00085: 846353-844834 (-)	1520	43.78	56471-57982	1512	44.28	75.33	Non-coding region
NUMT366	Contig00085: 1197475-1197618 (+)	144	43.75	85819-85962	144	42.36	94.44	Non-coding region
NUMT367	Contig00085: 1218909-1220255 (+)	1347	43.6	56638-58004	1367	40.98	72.49	Non-coding region
NUMT368	Contig00085: 1221070-1221161 (+)	92	41.3	58704-58795	92	41.3	78.72	Non-coding region
NUMT369	Contig00085: 1499839-1499883 (+)	45	63.64	55976-56019	44	57.78	93.33	Non-coding region
NUMT370	Contig00085: 1870800-1870872 (+)	73	54.05	136501-136574	74	49.32	83.78	rrn18-partial
NUMT371	Contig00085: 1882329-1880818 (-)	1512	43.66	56468-58004	1537	40.74	72.59	Non-coding region
NUMT372	Contig00085: 1899483-1899407 (-)	77	44.16	115520-115596	77	42.86	98.7	Non-coding region
NUMT373	Contig00085: 2083320-2082738 (-)	583	42.49	58226-58811	586	41.85	71.67	Non-coding region
NUMT374	Contig00085: 2085209-2083672 (-)	1538	43.68	56471-58004	1534	43.43	75.02	Non-coding region
NUMT375	Contig00086: 131554-132984 (+)	1431	43.41	56563-57997	1435	39.76	72.76	Non-coding region
NUMT376	Contig00086: 206995-208510 (+)	1516	43.79	56469-57982	1514	42.94	74.2	Non-coding region
NUMT377	Contig00086: 208892-209472 (+)	581	42.37	58226-58808	583	42.51	72.65	Non-coding region
NUMT378	Contig00088: 300725-300063 (-)	663	44.27	56470-57124	655	37.56	71.56	Non-coding region
NUMT379	Contig00088: 325454-325368 (-)	87	52.87	158136-158222	87	54.02	90.81	Non-coding region
NUMT380	Contig00088: 325496-325750 (+)	255	41.96	57606-57860	255	41.96	76.56	Non-coding region
NUMT381	Contig00089: 36024-36812 (+)	789	43.51	56458-57250	793	39.54	70.89	Non-coding region
NUMT382	Contig00089: 43345-43705 (+)	361	44.88	57492-57852	361	40.44	71.63	Non-coding region
NUMT383	Contig00090: 1922894-1922819 (-)	76	35.53	6388-6463	76	35.53	100	nad1_exon5-partial
NUMT384	Contig00090: 1934795-1934837 (+)	43	51.16	109395-109437	43	44.19	93.02	Non-coding region
NUMT385	Contig00090: 1934951-1934841 (-)	111	37.72	18594-18707	114	32.43	89.47	rps3-parttial
NUMT386	Contig00090: 2472326-2472366 (+)	41	46.34	1001-1041	41	39.02	92.68	nad9-partial
NUMT387	Contig00091: 162448-162334 (-)	115	39.82	151143-151255	113	31.3	83.48	Non-coding region
NUMT388	Contig00091: 253109-253057 (-)	53	33.33	118529-118582	54	33.96	98.15	Non-coding region
NUMT389	Contig00091: 645840-645898 (+)	59	48.33	164180-164239	60	45.76	93.33	Non-coding region
NUMT390	Contig00091: 898785-898718 (-)	68	47.06	57690-57757	68	44.12	82.35	Non-coding region
NUMT391	Contig00092: 89775-89271 (-)	505	41.9	58306-58811	506	41.39	72.31	Non-coding region
NUMT392	Contig00092: 113806-115316 (+)	1511	43.81	56472-57982	1511	44.14	74.8	Non-coding region
NUMT393	Contig00092: 115700-116305 (+)	606	42.52	58226-58827	602	41.58	71.77	Non-coding region
NUMT394	Contig00092: 889123-889206 (+)	84	32.14	53579-53662	84	29.76	96.43	Non-coding region
NUMT395	Contig00092: 1378266-1371603 (-)	6664	47.57	80343-87120	6778	46.71	96.22	matR
NUMT396	Contig00092: 2024084-2024011 (-)	74	43.24	65163-65236	74	37.84	82.43	Non-coding region
NUMT397	Contig00092: 2733094-2734491 (+)	1398	43.67	56471-57860	1390	39.63	71.76	Non-coding region
NUMT398	Contig00092: 2955808-2955548 (-)	261	50.57	53165-53425	261	47.89	92.72	Non-coding region
NUMT399	Contig00092: 3218259-3217690 (-)	570	42.38	58226-58796	571	41.05	71.72	Non-coding region
NUMT400	Contig00092: 3220162-3218644 (-)	1519	43.78	56471-57982	1512	44.57	76.19	Non-coding region
NUMT401	Contig00092: 3431518-3432526 (+)	1009	43.76	56851-57860	1010	39.94	70.46	Non-coding region
NUMT402	Contig00092: 3433544-3433631 (+)	88	43.18	58723-58810	88	44.32	80	Non-coding region
NUMT403	Contig00092: 3511396-3511668 (+)	273	45.62	56851-57124	274	44.69	70.91	Non-coding region
NUMT404	Contig00092: 3511819-3512401 (+)	583	43.86	57275-57860	586	38.42	72.88	Non-coding region
NUMT405	Contig00092: 3584553-3584196 (-)	358	44.69	57499-57856	358	39.94	71.12	Non-coding region
NUMT406	Contig00093: 308066-308109 (+)	44	27.27	46434-46477	44	22.73	90.91	Non-coding region
NUMT407	Contig00093: 1001731-1001776 (+)	46	52.17	78184-78229	46	54.35	95.65	trnH-GUG-partial
NUMT408	Contig00093: 1676488-1676793 (+)	306	47.06	48202-48507	306	47.06	100	Non-coding region
NUMT409	Contig00093: 1676897-1676794 (-)	104	55.77	159301-159404	104	55.77	100	Non-coding region
NUMT410	Contig00095: 1005737-1005650 (-)	88	43.18	58723-58810	88	45.45	80	Non-coding region
NUMT411	Contig00095: 1008115-1006561 (-)	1555	43.79	56471-58039	1569	39.81	70.64	Non-coding region
NUMT412	Contig00100: 74455-74859 (+)	405	43.83	56471-56867	397	38.27	74.22	Non-coding region
NUMT413	Contig00104: 89927-91428 (+)	1502	43.7	56481-58004	1524	43.08	71.63	Non-coding region
NUMT414	Contig00104: 91785-92363 (+)	579	42.37	58226-58808	583	41.11	69.85	Non-coding region
NUMT415	Contig00104: 110702-110527 (-)	176	38.37	65157-65328	172	37.5	74.72	Non-coding region
NUMT416	Contig00106: 166442-165978 (-)	465	43.89	56459-56916	458	40.65	73.05	Non-coding region
NUMT417	Contig00106: 185117-185244 (+)	128	44.53	56471-56598	128	41.41	76.56	Non-coding region
NUMT418	Contig00106: 358597-358338 (-)	260	46.39	57495-57757	263	42.31	72.66	Non-coding region
NUMT419	Contig00106: 376947-376880 (-)	68	47.06	57690-57757	68	44.12	82.35	Non-coding region
NUMT420	Contig00108: 1179586-1179648 (+)	63	25.81	40019-40080	62	25.4	85.71	Non-coding region
NUMT421	Contig00108: 1300312-1300169 (-)	144	56.25	137086-137229	144	52.78	79.86	rrn18-partial
NUMT422	Contig00108: 2071692-2073202 (+)	1511	43.78	56471-57982	1512	44.01	74.19	Non-coding region
NUMT423	Contig00108: 2073586-2074167 (+)	582	42.37	58226-58808	583	42.61	71.48	Non-coding region
NUMT424	Contig00108: 2327911-2327408 (-)	504	44.75	57275-57779	505	38.69	71.91	Non-coding region
NUMT425	Contig00108: 2672551-2672314 (-)	238	45.8	146206-146443	238	45.38	99.58	nad7_exon3-partial
NUMT426	Contig00109: 1364130-1363884 (-)	247	46.15	138197-138443	247	44.94	98.38	Non-coding region
NUMT427	Contig00109: 2043064-2042483 (-)	582	42.37	58226-58808	583	41.92	70.27	Non-coding region
NUMT428	Contig00109: 2044968-2043427 (-)	1542	43.68	56471-58004	1534	43.32	75.64	Non-coding region
NUMT429	Contig00109: 2383665-2383716 (+)	52	40.38	101060-101111	52	42.31	92.31	Non-coding region
NUMT430	Contig00109: 2383800-2383665 (-)	136	46.32	151245-151380	136	46.32	98.53	trnM2-CAU-partial
NUMT431	Contig00109: 2383935-2383863 (-)	73	43.84	61140-61212	73	42.47	97.26	Non-coding region
NUMT432	Contig00109: 2399928-2399653 (-)	276	46.74	29456-29731	276	46.74	97.83	Non-coding region
NUMT433	Contig00109: 2635734-2637259 (+)	1526	43.74	56465-57982	1518	44.1	76.12	Non-coding region
NUMT434	Contig00109: 2637644-2638225 (+)	582	42.37	58226-58808	583	42.78	72.99	Non-coding region
NUMT435	Contig00110: 874855-874923 (+)	69	38.57	57288-57357	70	31.88	87.14	Non-coding region
NUMT436	Contig00110: 1100103-1100311 (+)	209	41.9	102129-102338	210	51.2	73.83	Non-coding region
NUMT437	Contig00110: 1918246-1918066 (-)	181	38.42	65154-65330	177	34.81	73.08	Non-coding region
NUMT438	Contig00110: 2422711-2423374 (+)	664	44.89	57275-57949	675	40.81	73.31	Non-coding region
NUMT439	Contig00110: 3216604-3215166 (-)	1439	43.44	56566-57997	1432	40.03	72.96	Non-coding region
NUMT440	Contig00110: 3320846-3320653 (-)	194	43.3	151162-151355	194	43.3	100	trnM2-CAU-partial
NUMT441	Contig00110: 3591658-3591976 (+)	319	41.74	112284-112604	321	40.13	97.82	Non-coding region
NUMT442	Contig00110: 3592128-3591977 (-)	152	46.71	181252-181403	152	44.08	97.37	Non-coding region
NUMT443	Contig00110: 3659933-3659869 (-)	65	60.29	55952-56019	68	56.92	85.51	Non-coding region
NUMT444	Contig00110: 4039542-4039609 (+)	68	47.06	57690-57757	68	44.12	82.35	Non-coding region
NUMT445	Contig00110: 4452127-4451971 (-)	157	36.42	97047-97208	162	35.67	82.82	Non-coding region
NUMT446	Contig00110: 4452973-4452813 (-)	161	36.42	97047-97208	162	30.43	81.71	Non-coding region
NUMT447	Contig00111: 53912-55402 (+)	1491	43.74	56465-57982	1518	43.39	71.56	Non-coding region
NUMT448	Contig00111: 55770-55957 (+)	188	42.02	58215-58402	188	41.49	74.23	Non-coding region
NUMT449	Contig00111: 56253-56358 (+)	106	42.45	58704-58809	106	46.23	77.57	Non-coding region
NUMT450	Contig00111: 430206-428712 (-)	1495	43.78	56471-57982	1512	44.41	73.97	Non-coding region
NUMT451	Contig00112: 148813-148854 (+)	42	16.67	41782-41823	42	16.67	97.62	Non-coding region
NUMT452	Contig00112: 148826-148919 (+)	94	34.04	41823-41916	94	34.04	89.36	Non-coding region
NUMT453	Contig00112: 2255891-2255779 (-)	113	49.12	131532-131645	114	44.25	94.74	Non-coding region
NUMT454	Contig00112: 2283498-2283108 (-)	391	42.16	133970-134358	389	41.69	97.7	cob-partial
NUMT455	Contig00113: 190709-190414 (-)	296	39.59	83850-84142	293	38.85	88.16	Non-coding region
NUMT456	Contig00113: 375867-375958 (+)	92	20.83	103174-103269	96	19.57	80.21	Non-coding region
NUMT457	Contig00113: 393793-393715 (-)	79	25	103191-103270	80	22.78	86.25	Non-coding region
NUMT458	Contig00113: 493190-493108 (-)	83	40.96	65154-65236	83	30.12	80.72	Non-coding region
NUMT459	Contig00113: 953244-954757 (+)	1514	43.99	56458-57964	1507	43.99	74.71	Non-coding region
NUMT460	Contig00113: 955149-955612 (+)	464	42.89	58216-58679	464	41.38	71.43	Non-coding region
NUMT461	Contig00113: 1093921-1095428 (+)	1508	44.14	56454-57955	1502	40.65	72.41	Non-coding region
NUMT462	Contig00113: 1197927-1197677 (-)	251	43.43	58282-58532	251	43.82	73.15	Non-coding region
NUMT463	Contig00113: 1199848-1198504 (-)	1345	43.39	56522-57860	1339	38.81	71.07	Non-coding region
NUMT464	Contig00114: 116192-117620 (+)	1429	43.41	56563-57997	1435	40.31	72.71	Non-coding region
NUMT465	Contig00114: 118091-118220 (+)	130	42.31	58291-58420	130	42.31	75.39	Non-coding region
NUMT466	Contig00116: 279417-278996 (-)	422	43.72	56470-56883	414	37.68	72.3	Non-coding region
NUMT467	Contig00118: 81445-81399 (-)	47	40.43	162450-162496	47	34.04	89.36	Non-coding region
NUMT468	Contig00118: 81522-81435 (-)	88	38.89	209658-209747	90	35.23	94.44	Non-coding region
NUMT469	Contig00118: 82414-82338 (-)	77	62.34	209586-209662	77	59.74	97.4	Non-coding region
NUMT470	Contig00118: 108206-108172 (-)	35	48.57	209658-209692	35	48.57	100	Non-coding region
NUMT471	Contig00118: 109098-109022 (-)	77	62.34	209586-209662	77	61.04	96.1	Non-coding region
NUMT472	Contig00118: 123535-123364 (-)	172	39.88	160593-160765	173	40.12	98.27	Non-coding region
NUMT473	Contig00118: 123737-123968 (+)	232	53.39	185932-186167	236	55.6	77.97	rrn26-partial
NUMT474	Contig00119: 1-220 (+)	220	53.42	135800-136018	219	60	78.18	rrn18-partial
NUMT475	Contig00119: 252-1125 (+)	874	54.42	136381-137229	849	53.66	73.94	rrn18-partial
NUMT476	Contig00119: 1289-1351 (+)	63	46.03	137415-137477	63	52.38	85.71	rrn18-partial
NUMT477	Contig00119: 17889-17944 (+)	56	48.21	97466-97521	56	48.21	85.71	Non-coding region
NUMT478	Contig00120: 423481-423529 (+)	49	40	124585-124634	50	38.78	98	Non-coding region
NUMT479	Contig00120: 928190-926772 (-)	1419	43.44	56566-57997	1432	40.45	71.48	Non-coding region
NUMT480	Contig00120: 1561534-1562964 (+)	1431	43.41	56563-57997	1435	40.25	73.05	Non-coding region
NUMT481	Contig00120: 2462163-2461986 (-)	178	46.63	162560-162737	178	44.94	97.75	Non-coding region
NUMT482	Contig00120: 2477323-2477263 (-)	61	45.9	143070-143130	61	45.9	100	Non-coding region
NUMT483	Contig00121: 1189909-1189718 (-)	192	41.15	57806-57997	192	40.1	73.85	Non-coding region
NUMT484	Contig00122: 224774-224884 (+)	111	37.84	94849-94959	111	37.84	100	Non-coding region
NUMT485	Contig00122: 225424-225736 (+)	313	45.37	94952-95264	313	44.09	98.08	nad4_exon4-partial
NUMT486	Contig00123: 94638-94777 (+)	140	43.88	539-677	139	37.86	92.14	Non-coding region
NUMT487	Contig00123: 97206-97270 (+)	65	33.85	669-733	65	29.23	89.39	Non-coding region
NUMT488	Contig00123: 397065-397133 (+)	69	42.65	83669-83736	68	39.13	82.61	Non-coding region
NUMT489	Contig00123: 397395-397692 (+)	298	38.85	83821-84098	278	31.54	76.92	Non-coding region
NUMT490	Contig00123: 819535-819476 (-)	60	49.21	111858-111920	63	45	93.65	cox2_exon3-partial
NUMT491	Contig00123: 1003713-1003626 (-)	88	43.18	58723-58810	88	45.45	80	Non-coding region
NUMT492	Contig00123: 1005999-1004548 (-)	1452	43.69	56582-58039	1458	39.39	70.36	Non-coding region
NUMT493	Contig00124: 226039-225995 (-)	45	57.78	55970-56014	45	57.78	91.11	Non-coding region
NUMT494	Contig00124: 962523-964081 (+)	1559	43.57	56471-58033	1563	39.64	70.66	Non-coding region
NUMT495	Contig00124: 1705378-1705415 (+)	38	36.84	203799-203836	38	36.84	100	Non-coding region
NUMT496	Contig00124: 1733615-1734121 (+)	507	47.57	48512-49026	515	42.6	92.62	Non-coding region
NUMT497	Contig00124: 1979681-1979168 (-)	514	43.39	31646-32159	514	43.19	99.81	Non-coding region
NUMT498	Contig00124: 1979953-1979679 (-)	275	48.55	141022-141297	276	49.09	99.28	Non-coding region
NUMT499	Contig00125: 184742-184391 (-)	352	44.6	57501-57852	352	39.77	71.83	Non-coding region
NUMT500	Contig00125: 185737-184954 (-)	784	43.51	56458-57250	793	39.67	70.36	Non-coding region
NUMT501	Contig00125: 518944-520291 (+)	1348	43.39	56522-57860	1339	39.91	72.26	Non-coding region
NUMT502	Contig00125: 521309-521394 (+)	86	43.02	58723-58808	86	41.86	79.55	Non-coding region
NUMT503	Contig00126: 499440-499550 (+)	111	41.44	151140-151250	111	32.43	84.69	Non-coding region
NUMT504	Contig00126: 1505567-1507068 (+)	1502	43.78	56471-57982	1512	43.41	72.69	Non-coding region
NUMT505	Contig00126: 1507441-1508033 (+)	593	42.33	58216-58808	593	41.65	72.95	Non-coding region
NUMT506	Contig00127: 156670-156282 (-)	389	45.24	167363-167751	389	41.65	93.83	cox1-partial
NUMT507	Contig00127: 190463-190694 (+)	232	42.24	57768-57999	232	37.07	74.68	Non-coding region
NUMT508	Contig00127: 191142-191280 (+)	139	40.58	58291-58428	138	38.13	75.71	Non-coding region
NUMT509	Contig00127: 405665-405498 (-)	168	39.29	10259-10426	168	39.29	97.62	Non-coding region
NUMT510	Contig00127: 569194-570700 (+)	1507	43.82	56479-57982	1504	44.46	75.48	Non-coding region
NUMT511	Contig00127: 571125-571602 (+)	478	42.26	58331-58808	478	43.1	72.36	Non-coding region
NUMT512	Contig00129: 81369-81568 (+)	200	45.5	115089-115288	200	41.5	94.5	Non-coding region
NUMT513	Contig00129: 81836-81938 (+)	103	50	109360-109469	110	41.75	85.46	Non-coding region
NUMT514	Contig00129: 129108-128535 (-)	574	42.37	58226-58808	583	42.33	70.59	Non-coding region
NUMT515	Contig00129: 131002-129470 (-)	1533	43.68	56471-58004	1534	43.57	74.66	Non-coding region
NUMT516	Contig00129: 147281-148805 (+)	1525	43.68	56471-58004	1534	42.49	74.6	Non-coding region
NUMT517	Contig00129: 149168-149305 (+)	138	42.45	58226-58364	139	40.58	75.18	Non-coding region
NUMT518	Contig00136: 131005-130918 (-)	88	43.18	27462-27549	88	35.23	79.78	Non-coding region
NUMT519	Contig00137: 155067-155122 (+)	56	42.59	24193-24246	54	42.86	87.5	Non-coding region
NUMT520	Contig00137: 155123-155217 (+)	95	50	81930-82025	96	49.47	96.88	matR-partial
NUMT521	Contig00137: 155224-155262 (+)	39	30.77	168093-168131	39	33.33	97.44	cox1-partial
NUMT522	Contig00137: 155260-160548 (+)	5289	44.81	53185-58565	5381	44.49	95.09	Non-coding region
NUMT523	Contig00137: 160537-161522 (+)	986	42.9	59236-60221	986	42.49	99.49	Non-coding region
NUMT524	Contig00137: 161676-161562 (-)	115	44.35	43504-43618	115	45.22	98.26	Non-coding region
NUMT525	Contig00137: 161972-161921 (-)	52	23.08	97293-97344	52	23.08	100	Non-coding region
NUMT526	Contig00139: 9505-10139 (+)	635	44.2	70940-71577	638	43.62	98.59	nad2_exon5-partial
NUMT527	Contig00139: 65893-66518 (+)	626	44.13	70948-71577	630	43.77	98.73	nad2_exon5-partial
NUMT528	Contig00139: 78948-79578 (+)	631	44.11	70940-71576	637	43.42	98.27	nad2_exon5-partial
NUMT529	Contig00140: 207384-208857 (+)	1474	43.82	56479-57982	1504	43.22	73.63	Non-coding region
NUMT530	Contig00140: 209239-209814 (+)	576	42.37	58226-58808	583	40.8	70.52	Non-coding region
NUMT531	Contig00142: 937264-937344 (+)	81	53.49	2170-2255	86	46.91	87.21	Non-coding region
NUMT532	Contig00143: 996416-997485 (+)	1070	43.83	56471-57531	1061	43.27	74.42	Non-coding region
NUMT533	Contig00143: 997485-997885 (+)	401	42.64	57604-58004	401	40.9	75.25	Non-coding region
NUMT534	Contig00143: 998237-998829 (+)	593	42.33	58216-58808	593	41.32	72.07	Non-coding region
NUMT535	Contig00143: 1280301-1279697 (-)	605	41.82	56811-57415	605	40.5	71.71	Non-coding region
NUMT536	Contig00143: 1529350-1529301 (-)	50	44	79787-79836	50	48	96	Non-coding region
NUMT537	Contig00143: 1610248-1609285 (-)	964	43.72	56583-57538	956	39.11	72.5	Non-coding region
NUMT538	Contig00144: 412440-412640 (+)	201	45.77	158079-158279	201	42.79	95.52	Non-coding region
NUMT539	Contig00144: 775924-775839 (-)	86	43.02	65163-65248	86	43.02	79.07	Non-coding region
NUMT540	Contig00144: 1090976-1091403 (+)	428	36.79	100343-100766	424	35.28	93.56	Non-coding region
NUMT541	Contig00144: 1147211-1148649 (+)	1439	43.41	56563-57997	1435	40.1	73.38	Non-coding region
NUMT542	Contig00144: 1149083-1149213 (+)	131	41.98	58291-58421	131	41.98	75.57	Non-coding region
NUMT543	Contig00144: 1359549-1358955 (-)	595	42.35	58215-58809	595	43.03	71.1	Non-coding region
NUMT544	Contig00144: 1361441-1359922 (-)	1520	43.78	56471-57982	1512	44.34	75.73	Non-coding region
NUMT545	Contig00146: 85566-85650 (+)	85	49.41	181298-181382	85	47.06	97.65	Non-coding region
NUMT546	Contig00146: 318871-318967 (+)	97	36.08	148881-148977	97	36.08	98.97	Non-coding region
NUMT547	Contig00146: 1084883-1083373 (-)	1511	43.78	56471-57982	1512	43.55	73.88	Non-coding region
NUMT548	Contig00146: 1716525-1716429 (-)	97	43.3	149296-149392	97	42.27	87.76	Non-coding region
NUMT549	Contig00146: 2196882-2196938 (+)	57	50	88318-88375	58	49.12	94.83	nad4_exon1-partial
NUMT550	Contig00146: 2235641-2235823 (+)	183	38.07	182145-182320	176	36.07	90.71	Non-coding region
NUMT551	Contig00147: 35050-34795 (-)	256	45.7	196243-196498	256	45.7	100	Non-coding region
NUMT552	Contig00148: 775496-775437 (-)	60	36.51	100557-100619	63	31.67	87.3	Non-coding region
NUMT553	Contig00148: 1092511-1094007 (+)	1497	43.74	56465-57982	1518	43.82	71.93	Non-coding region
NUMT554	Contig00148: 1094374-1094514 (+)	141	41.84	58215-58355	141	41.84	77.24	Non-coding region
NUMT555	Contig00148: 1094859-1094964 (+)	106	42.45	58704-58809	106	46.23	77.57	Non-coding region
NUMT556	Contig00149: 69509-69605 (+)	97	46.39	183650-183746	97	52.58	80.41	rrn26-partial
NUMT557	Contig00149: 70721-70837 (+)	117	52.99	185104-185220	117	56.41	83.33	rrn26-partial
NUMT558	Contig00149: 239905-239807 (-)	99	38.04	104128-104219	92	33.33	84.85	Non-coding region
NUMT559	Contig00149: 240006-239906 (-)	101	30.69	103457-103557	101	25.74	92.16	Non-coding region
NUMT560	Contig00149: 369176-368595 (-)	582	42.37	58226-58808	583	41.58	71.6	Non-coding region
NUMT561	Contig00149: 371040-369539 (-)	1502	43.71	56472-58004	1533	42.54	72.13	Non-coding region
NUMT562	Contig00149: 487791-487753 (-)	39	48.72	7375-7413	39	46.15	97.44	Non-coding region
NUMT563	Contig00149: 1019276-1019330 (+)	55	42.86	46015-46070	56	41.82	96.43	Non-coding region
NUMT564	Contig00149: 1995722-1997153 (+)	1432	43.41	56563-57997	1435	39.53	72.26	Non-coding region
NUMT565	Contig00150: 255413-255327 (-)	87	43.18	58723-58810	88	43.68	80	Non-coding region
NUMT566	Contig00150: 257469-256078 (-)	1392	43.71	56477-57860	1384	39.22	71.39	Non-coding region
NUMT567	Contig00150: 384610-386128 (+)	1519	43.78	56471-57982	1512	43.38	75.15	Non-coding region
NUMT568	Contig00150: 386526-387094 (+)	569	42.18	58240-58808	569	41.65	71.33	Non-coding region
NUMT569	Contig00150: 394586-394760 (+)	175	55.43	137055-137229	175	56	81.25	rrn18-partial
NUMT570	Contig00150: 394905-394965 (+)	61	45.9	137415-137475	61	55.74	85.25	rrn18-partial
NUMT571	Contig00150: 403180-403778 (+)	599	36.82	43609-44211	603	38.23	89.16	Non-coding region
NUMT572	Contig00150: 403820-404216 (+)	397	37.09	44202-44600	399	37.53	92.57	Non-coding region
NUMT573	Contig00150: 404225-404270 (+)	46	30.43	44594-44639	46	32.61	97.83	Non-coding region
NUMT574	Contig00150: 405945-405859 (-)	87	33.71	628-716	89	34.48	84.27	Non-coding region
NUMT575	Contig00150: 411782-411700 (-)	83	62.65	136918-137000	83	51.81	84.34	rrn18-partial
NUMT576	Contig00150: 412336-411876 (-)	461	53.17	136371-136827	457	54.88	75.85	rrn18-partial
NUMT577	Contig00150: 412626-412363 (-)	264	55.34	135757-136018	262	59.85	78.79	rrn18-partial
NUMT578	Contig00150: 412740-412690 (-)	51	56.86	135596-135646	51	54.9	88.24	rrn18-partial
NUMT579	Contig00150: 415618-415714 (+)	97	46.39	183650-183746	97	52.58	80.41	rrn26-partial
NUMT580	Contig00150: 424790-424933 (+)	144	51.39	184249-184392	144	54.86	75.86	rrn26-partial
NUMT581	Contig00150: 425426-425851 (+)	426	50.35	185104-185526	423	57.51	75.68	rrn26-partial
NUMT582	Contig00150: 426151-426506 (+)	356	55.28	185808-186167	360	56.46	79.34	rrn26-partial
NUMT583	Contig00150: 430961-430879 (-)	83	50.6	125457-125539	83	50.6	79.76	nad5_exon2-partial
NUMT584	Contig00150: 440356-440304 (-)	53	56.6	185811-185863	53	60.38	86.79	rrn26-partial
NUMT585	Contig00150: 441084-440638 (-)	447	50.68	185104-185547	444	57.72	75.05	rrn26-partial
NUMT586	Contig00150: 441721-441533 (-)	189	50.79	184248-184438	191	56.61	73.71	rrn26-partial
NUMT587	Contig00150: 602097-601532 (-)	566	41.87	58243-58808	566	41.17	72.12	Non-coding region
NUMT588	Contig00150: 604041-602518 (-)	1524	43.73	56458-57973	1516	43.31	75.07	Non-coding region
NUMT589	Contig00150: 624384-623344 (-)	1041	43.89	56730-57777	1048	39.58	71.36	Non-coding region
NUMT590	Contig00150: 833231-833006 (-)	226	42.92	57627-57852	226	41.59	77.88	Non-coding region
NUMT591	Contig00150: 833577-833443 (-)	135	37.04	57281-57415	135	34.81	77.37	Non-coding region
NUMT592	Contig00150: 836861-836413 (-)	449	43.31	56582-57022	441	38.08	73.29	Non-coding region
NUMT593	Contig00150: 898152-896768 (-)	1385	43.67	56470-57852	1383	39.28	70.51	Non-coding region
NUMT594	Contig00151: 82104-82196 (+)	93	50.54	185371-185463	93	47.31	78.5	rrn26-partial
NUMT595	Contig00151: 88441-88338 (-)	104	53.4	136511-136613	103	52.88	78.1	rrn18-partial
NUMT596	Contig00151: 91862-91954 (+)	93	50.54	185371-185463	93	47.31	78.5	rrn26-partial
NUMT597	Contig00151: 97857-97754 (-)	104	53.4	136511-136613	103	52.88	78.1	rrn18-partial
NUMT598	Contig00151: 107265-107162 (-)	104	53.4	136511-136613	103	52.88	78.1	rrn18-partial
NUMT599	Contig00151: 110697-110789 (+)	93	50.54	185371-185463	93	47.31	78.5	rrn26-partial
NUMT600	Contig00151: 117115-117012 (-)	104	53.4	136511-136613	103	52.88	78.1	rrn18-partial
NUMT601	Contig00151: 120550-120642 (+)	93	50.54	185371-185463	93	47.31	78.5	rrn26-partial
NUMT602	Contig00151: 123053-123016 (-)	38	44.74	8251-8288	38	42.11	97.37	Non-coding region
NUMT603	Contig00151: 241842-241262 (-)	581	42.37	58226-58808	583	41.65	72.32	Non-coding region
NUMT604	Contig00151: 243723-242225 (-)	1499	43.78	56471-57982	1512	43.16	74.82	Non-coding region
NUMT605	Contig00152: 82829-82483 (-)	347	42.07	58462-58808	347	42.07	73.09	Non-coding region
NUMT606	Contig00152: 96343-96153 (-)	191	43.37	58226-58421	196	41.36	74.87	Non-coding region
NUMT607	Contig00152: 98247-96706 (-)	1542	43.68	56471-58004	1534	43.13	75.1	Non-coding region
NUMT608	Contig00152: 503789-503527 (-)	263	46.39	57495-57757	263	42.59	72.29	Non-coding region
NUMT609	Contig00152: 521477-521410 (-)	68	47.06	57690-57757	68	44.12	82.35	Non-coding region
NUMT610	Contig00152: 859352-857957 (-)	1396	43.67	56471-57860	1390	39.83	71.82	Non-coding region
NUMT611	Contig00152: 1193129-1193056 (-)	74	43.24	65163-65236	74	41.89	82.43	Non-coding region
NUMT612	Contig00156: 181243-181139 (-)	105	41.9	58704-58808	105	41.9	77.14	Non-coding region
NUMT613	Contig00156: 181710-181591 (-)	120	42.15	58226-58346	121	39.17	76.86	Non-coding region
NUMT614	Contig00156: 183590-182089 (-)	1502	43.81	56472-57982	1511	44.07	73.65	Non-coding region
NUMT615	Contig00156: 290934-291419 (+)	486	43.27	56563-57045	483	39.92	73.64	Non-coding region
NUMT616	Contig00156: 291667-292354 (+)	688	43.87	57296-57997	702	40.41	72.27	Non-coding region
NUMT617	Contig00158: 66639-67176 (+)	538	40.94	63686-64237	552	39.41	92.42	Non-coding region
NUMT618	Contig00159: 4052-3974 (-)	79	62.34	209586-209662	77	56.96	92.41	Non-coding region
NUMT619	Contig00159: 6220-6143 (-)	78	62.34	209586-209662	77	58.97	94.87	Non-coding region
NUMT620	Contig00159: 603815-605356 (+)	1542	43.68	56471-58004	1534	43	74.74	Non-coding region
NUMT621	Contig00159: 605708-606300 (+)	593	42.33	58216-58808	593	40.3	70.58	Non-coding region
NUMT622	Contig00160: 57870-58133 (+)	264	44.49	128940-129202	263	41.67	96.21	Non-coding region
NUMT623	Contig00160: 193480-193630 (+)	151	46.71	57504-57655	152	40.4	75	Non-coding region
NUMT624	Contig00160: 249602-249644 (+)	43	60.47	188338-188380	43	58.14	97.67	Non-coding region
NUMT625	Contig00160: 275425-275544 (+)	120	46.61	149520-149637	118	45.83	96.67	nad7_exon5-partial
NUMT626	Contig00160: 275672-275763 (+)	92	55.91	67960-68052	93	51.09	92.47	Non-coding region
NUMT627	Contig00160: 275683-275544 (-)	140	50	21680-21817	138	50	95.71	Non-coding region
NUMT628	Contig00160: 275760-275924 (+)	165	42.42	193953-194117	165	43.03	97.58	Non-coding region
NUMT629	Contig00160: 275993-275956 (-)	38	52.63	116809-116846	38	50	97.37	trnE-UUC-partial
NUMT630	Contig00160: 374552-374634 (+)	83	40.96	65154-65236	83	31.33	79.52	Non-coding region
NUMT631	Contig00161: 480414-479833 (-)	582	42.37	58226-58808	583	41.24	71.84	Non-coding region
NUMT632	Contig00161: 482333-480799 (-)	1535	43.82	56454-57982	1529	43.26	74.9	Non-coding region
NUMT633	Contig00163: 480145-480197 (+)	53	58.49	137279-137331	53	54.72	86.79	rrn18-partial
NUMT634	Contig00163: 480263-480302 (+)	40	47.5	7082-7121	40	50	97.5	Non-coding region
NUMT635	Contig00163: 480264-480126 (-)	139	40.43	143502-143642	141	41.01	92.2	Non-coding region
NUMT636	Contig00163: 553909-554572 (+)	664	44.14	56464-57120	657	38.7	71.75	Non-coding region
NUMT637	Contig00163: 653178-653425 (+)	248	42.97	56452-56700	249	41.94	76.71	Non-coding region
NUMT638	Contig00163: 692022-691925 (-)	98	40.63	139644-139739	96	32.65	84.69	Non-coding region
NUMT639	Contig00163: 967223-967412 (+)	190	41.97	16821-17013	193	40	96.37	Non-coding region
NUMT640	Contig00163: 972629-972821 (+)	193	41.97	16821-17013	193	41.45	99.48	Non-coding region
NUMT641	Contig00164: 89767-89652 (-)	116	44.83	22137-22252	116	39.66	86.21	Non-coding region
NUMT642	Contig00164: 89860-89807 (-)	54	30.91	22053-22107	55	25.93	92.73	Non-coding region
NUMT643	Contig00164: 281089-280957 (-)	133	31.85	83710-83844	135	33.08	96.3	Non-coding region
NUMT644	Contig00164: 281193-281089 (-)	105	46.67	83558-83662	105	45.71	99.05	Non-coding region
NUMT645	Contig00164: 909355-910903 (+)	1549	43.57	56471-58033	1563	39.19	70.04	Non-coding region
NUMT646	Contig00164: 911729-911815 (+)	87	43.18	58723-58810	88	45.98	80	Non-coding region
NUMT647	Contig00164: 1284811-1286237 (+)	1427	43.41	56563-57997	1435	39.31	71.84	Non-coding region
NUMT648	Contig00165: 1017810-1019322 (+)	1513	43.74	56465-57982	1518	43.75	74.04	Non-coding region
NUMT649	Contig00165: 1019692-1019827 (+)	136	41.91	58215-58350	136	40.44	78.1	Non-coding region
NUMT650	Contig00165: 1020175-1020280 (+)	106	42.45	58704-58809	106	46.23	77.57	Non-coding region
NUMT651	Contig00168: 28088-29658 (+)	1571	43.57	56471-58033	1563	40.1	71.81	Non-coding region
NUMT652	Contig00168: 30503-30590 (+)	88	43.18	58723-58810	88	45.45	80	Non-coding region
NUMT653	Contig00173: 13353-13442 (+)	90	38.89	209658-209747	90	35.56	96.67	Non-coding region
NUMT654	Contig00173: 13432-13466 (+)	35	42.86	162450-162484	35	40	97.14	Non-coding region
NUMT655	Contig00173: 15605-15681 (+)	77	62.34	209586-209662	77	58.44	96.1	Non-coding region
NUMT656	Contig00179: 483038-498161 (+)	15124	44.85	42445-57781	15337	44.3	96.24	ccmFC
NUMT657	Contig00179: 483320-483446 (+)	127	45.31	39193-39320	128	45.67	76.56	Non-coding region
NUMT658	Contig00179: 483540-483500 (-)	41	20.93	39583-39625	43	24.39	93.02	Non-coding region
NUMT659	Contig00179: 490651-490614 (-)	38	76.32	81489-81526	38	71.05	94.74	Non-coding region
NUMT660	Contig00180: 252781-252863 (+)	83	40.96	65154-65236	83	31.33	79.52	Non-coding region
NUMT661	Contig00182: 239602-239456 (-)	147	46.94	83461-83607	147	46.94	100	Non-coding region
NUMT662	Contig00182: 298178-298129 (-)	50	52	182464-182513	50	46	94	Non-coding region
NUMT663	Contig00182: 298264-298176 (-)	89	46.07	182351-182439	89	46.07	100	Non-coding region
NUMT664	Contig00183: 270991-270462 (-)	530	42.08	58279-58808	530	40.94	72.27	Non-coding region
NUMT665	Contig00183: 272949-271413 (-)	1537	43.82	56454-57982	1529	43.85	74.32	Non-coding region
NUMT666	Contig00184: 329599-329667 (+)	69	44.29	16559-16628	70	43.48	98.57	ccmFN-partial
NUMT667	Contig00184: 329651-329732 (+)	82	53.09	54259-54339	81	52.44	92.77	Non-coding region
NUMT668	Contig00185: 713802-713625 (-)	178	41.99	21370-21550	181	33.71	76.92	Non-coding region
NUMT669	Contig00185: 859410-858818 (-)	593	42.33	58216-58808	593	43.34	71.36	Non-coding region
NUMT670	Contig00185: 861316-859783 (-)	1534	43.77	56458-57983	1526	44.52	74.6	Non-coding region
NUMT671	Contig00185: 887370-887936 (+)	567	44.97	57431-57997	567	41.62	75.26	Non-coding region
NUMT672	Contig00185: 888370-888500 (+)	131	41.98	58291-58421	131	41.98	75.57	Non-coding region
NUMT673	Contig00185: 912865-912780 (-)	86	43.02	58723-58808	86	41.86	79.55	Non-coding region
NUMT674	Contig00185: 915204-913695 (-)	1510	43.32	56522-58033	1512	39.87	71.55	Non-coding region
NUMT675	Contig00187: 181086-182658 (+)	1573	43.57	56471-58033	1563	39.99	71.27	Non-coding region
NUMT676	Contig00218: 75635-75711 (+)	77	62.34	209586-209662	77	59.74	97.4	Non-coding region
NUMT677	Contig00218: 76533-76622 (+)	90	38.89	209658-209747	90	35.56	96.67	Non-coding region
NUMT678	Contig00229: 18336-18248 (-)	89	48.28	185259-185345	87	53.93	79.78	rrn26-partial
NUMT679	Contig00229: 18484-18368 (-)	117	52.99	185104-185220	117	55.56	84.17	rrn26-partial
NUMT680	Contig00229: 19121-18933 (-)	189	50.79	184248-184438	191	57.14	74.23	rrn26-partial
NUMT681	Contig00229: 19695-19599 (-)	97	46.39	183650-183746	97	52.58	80.41	rrn26-partial
NUMT682	Contig00234: 72448-72355 (-)	94	34.04	41823-41916	94	34.04	89.36	Non-coding region
NUMT683	Contig00234: 72461-72420 (-)	42	16.67	41782-41823	42	16.67	97.62	Non-coding region
NUMT684	Contig00236: 871631-871675 (+)	45	63.64	55976-56019	44	55.56	91.11	Non-coding region
NUMT685	Contig00236: 1768608-1768028 (-)	581	42.37	58226-58808	583	41.82	70.97	Non-coding region
NUMT686	Contig00236: 1770502-1768992 (-)	1511	43.78	56471-57982	1512	44.61	75.05	Non-coding region
