# Supplementary material for: The Mitogenome of Sedum plumbizincicola (Crassulaceae): Insights into RNA Editing, Lateral Gene Transfer, and Phylogenetic Implications
Source: Biology (Basel). 2022 Nov 13;11(11):1661. doi: 10.3390/biology11111661 (PMC9687357; doi:10.3390/biology11111661)
Supplement: Supplementary file 1 [file biology-11-01661-s001.zip › Table S8.xlsx]

## Sheet: Table S8
Table S8. The best Bayesian evolutionary models of each dataset.
Locus	Size (bp)	Model	Model setting
			Lset nst	rate
atp1(cds)	1545	HKY+I	2	propinv
atp4(cds)	597	HKY+G4	2	gamma
atp6(cds)	855	HKY+G4	2	gamma
atp8(cds)	480	JC+G4	1	gamma
atp9(cds)	312	HKY+G4	2	gamma
ccmB(cds)	621	HKY+I	2	propinv
ccmC(cds)	756	HKY+G4	2	gamma
ccmFC(cds)	1383	K80+G4	2	gamma
ccmFN(cds)	1770	HKY+G4	2	gamma
cob(cds)	1200	HKY+I	2	propinv
cox1(cds)	1593	HKY+I	2	propinv
cox2(cds)	789	GTR+G4	6	gamma
cox3(cds)	798	HKY+I	2	propinv
matR(cds)	1269	K80	2	equal
mttB(cds)	807	HKY+I	2	propinv
nad1(cds)	978	HKY+I	2	propinv
nad2(cds)	1467	HKY+I	2	propinv
nad3(cds)	357	HKY+I	2	propinv
nad4(cds)	1491	GTR+I	6	propinv
nad4L(cds)	303	HKY	2	equal
nad5(cds)	2013	HKY+I	2	propinv
nad6(cds)	624	HKY+G4	2	gamma
nad7(cds)	1185	SYM+I	6	propinv
nad9(cds)	573	SYM+I	6	propinv
rpl5(cds)	585	K80+G4	2	gamma
rpl10(cds)	489	JC	1	equal
rpl16(cds)	435	K80+I	2	propinv
rps1(cds)	531	JC	1	equal
rps3(cds)	1716	GTR+G4	6	gamma
rps4(cds)	1140	HKY+G4	2	gamma
rps7(cds)	447	HKY+G4	2	gamma
rps12(cds)	378	K80+I	2	propinv
rps13(cds)	351	F81	1	equal
sdh4(cds)	450	F81+I	1	propinv
ccmFC(intron)	986	SYM+G4	6	gamma
cox2(intron1)	1389	JC	1	equal
cox2(intron2)	1975	K80+G4	2	gamma
nad1(intron2)	1715	K80+G4	2	gamma
nad2(intron1)	1295	K80	2	equal
nad2(intron3)	2652	SYM+G4	6	gamma
nad2(intron4)	1631	SYM+G4	6	gamma
nad4(intron1)	1480	SYM+G4	6	gamma
nad4(intron2)	5810	SYM+G4	6	gamma
nad4(intron3)	3189	SYM+G4	6	gamma
nad5(intron1)	861	K80+G4	2	gamma
nad5(intron4)	1176	JC+I	1	propinv
nad7(intron1)	945	GTR+I	6	propinv
nad7(intron2)	1767	K80+G4	2	gamma
nad7(intron3)	1109	SYM+G4	6	gamma
nad7(intron4)	1916	K80+G4	2	gamma
